# Supplementary material for: Genome-wide identification, molecular evolution, and expression analysis provide new insights into the APETALA2/ethylene responsive factor (AP2/ERF) superfamily in Dimocarpus longan Lour
Source: BMC Genomics. 2020 Jan 20;21:62. doi: 10.1186/s12864-020-6469-4 (PMC6971931; doi:10.1186/s12864-020-6469-4)
Supplement: Supplementary file 2 — Additional file 2: Figure S1. Phylogenetic tree used NJ method representing relationships among AP2 family of longan. The different-colored areas indicate AP2-R1, AP2-R2 and AP2-R3 subgroups respectively. [file 12864_2020_6469_MOESM2_ESM.xls]

## Sheet: A3SS
Table S8.1 The alternative splicing events (alternative 3' splice site acceptor) of the DlAP2/ERF superfamily detected in nine organs of 'SJM' cultivars.
Tissus	GeneID	chromosome	strand	constitutive exon	3' exon	alternative 3' exon
Root	Dlo_000287.1	scaffold1	-	2960043-2960137	2959783-2959949	2959783-2959958
Root	Dlo_000444.1	scaffold1	+	4725579-4725900	4726072-4726705	4726060-4726705
Root	Dlo_013069.1	scaffold24	+	1183700-1183845	1184094-1184952	1184028-1184952
Root	Dlo_023666.1	scaffold52	+	782564-782625	782817-783445	782811-783445
Stem	Dlo_000287.1	scaffold1	-	2960043-2960137	2959783-2959949	2959783-2959958
Stem	Dlo_030750.1	scaffold8	-	566601-566800	565068-565189	565068-565209
Stem	Dlo_019916.1	scaffold40	-	902990-903170	901922-902502	901922-902493
Stem	Dlo_023666.1	scaffold52	+	782564-782625	782817-783445	782811-783445
Stem	Dlo_006200.1	scaffold145	-	719700-719782	718921-719434	718921-719463
Stem	Dlo_015581.1	scaffold2900	-	3540-3643	3312-3442	3312-3438
Stem	Dlo_015581.1	scaffold2900	-	4016-4161	3765-3809	3765-3872
Leaf	Dlo_000287.1	scaffold1	-	2960043-2960137	2959783-2959949	2959783-2959958
Leaf	Dlo_015581.1	scaffold2900	-	4276-4363	4016-4161	4016-4139
Flowerbud	Dlo_000287.1	scaffold1	-	2959488-2959655	2959166-2959390	2959166-2959385
Flowerbud	Dlo_023666.1	scaffold52	+	782564-782625	782817-783445	782811-783445
Flowerbud	Dlo_009234.2	scaffold1840	+	8675-8820	9152-9300	9038-9300
Flowerbud	Dlo_009234.2	scaffold1840	+	8675-8820	9152-9300	9197-9300
Flowerbud	Dlo_015581.1	scaffold2900	-	3540-3643	3312-3442	3312-3438
Flowerbud	Dlo_015581.1	scaffold2900	-	4016-4161	3765-3809	3765-3872
Flowerbud	Dlo_015581.1	scaffold2900	-	4016-4161	3765-3809	3765-3851
Flower	Dlo_000287.1	scaffold1	-	2960043-2960137	2959783-2959949	2959783-2959958
Flower	Dlo_000287.1	scaffold1	-	2960757-2960844	2960387-2960532	2960387-2960565
Flower	Dlo_030750.1	scaffold8	-	566601-566800	565068-565189	565068-565209
Flower	Dlo_009234.2	scaffold1840	+	8675-8820	9152-9300	9038-9300
Flower	Dlo_009234.2	scaffold1840	+	8675-8820	9152-9300	9197-9300
Flower	Dlo_009234.2	scaffold1840	+	9804-9917	10720-11001	10725-11001
Flower	Dlo_015581.1	scaffold2900	-	3540-3643	3312-3442	3312-3401
Flower	Dlo_015581.1	scaffold2900	-	4016-4161	3765-3809	3765-3872
Flower	Dlo_015581.1	scaffold2900	-	4276-4363	4016-4161	4016-4139
Flower	Dlo_015581.1	scaffold2900	-	4276-4363	4016-4161	4016-4142
Young_fruit	Dlo_000287.1	scaffold1	-	2960043-2960137	2959783-2959949	2959783-2959958
Young_fruit	Dlo_030750.1	scaffold8	-	566601-566800	565068-565189	565068-565198
Young_fruit	Dlo_007513.1	scaffold16	+	1158017-1158452	1159233-1160008	1159239-1160008
Young_fruit	Dlo_023666.1	scaffold52	+	782564-782625	782817-783445	782811-783445
Young_fruit	Dlo_024437.1	scaffold541	+	263510-263651	265682-266262	266152-266262
Young_fruit	Dlo_009234.2	scaffold1840	+	9152-9300	9390-9517	9394-9517
Young_fruit	Dlo_009234.2	scaffold1840	+	9804-9917	10720-11001	10725-11001
Pericarp	Dlo_000287.1	scaffold1	-	2960043-2960137	2959783-2959949	2959783-2959958
Pericarp	Dlo_030750.1	scaffold8	-	566601-566800	565068-565189	565068-565198
Pericarp	Dlo_019916.1	scaffold40	-	902990-903170	901922-902502	901922-902493
Pericarp	Dlo_023666.1	scaffold52	+	782389-782439	782564-782625	782561-782625
Pericarp	Dlo_023666.1	scaffold52	+	782564-782625	782817-783445	782811-783445
Pulp	Dlo_000287.1	scaffold1	-	2960043-2960137	2959783-2959949	2959783-2959958
Pulp	Dlo_000287.1	scaffold1	-	2960757-2960844	2960387-2960532	2960387-2960565
Pulp	Dlo_023666.1	scaffold52	+	782564-782625	782817-783445	782811-783445
Pulp	Dlo_028976.1	scaffold71	+	1002633-1002736	1002817-1002953	1002835-1002953
Seed	Dlo_000287.1	scaffold1	-	2959488-2959655	2959166-2959390	2959166-2959385
Seed	Dlo_000287.1	scaffold1	-	2960043-2960137	2959783-2959949	2959783-2959958
Seed	Dlo_000287.1	scaffold1	-	2960951-2960981	2960757-2960844	2960757-2960827
Seed	Dlo_000287.1	scaffold1	-	2960951-2960981	2960757-2960844	2960757-2960862
Seed	Dlo_000585.2	scaffold1	-	6823010-6823060	6822812-6822888	6822812-6822911
Seed	Dlo_030836.1	scaffold8	-	1787505-1787728	1787320-1787402	1787320-1787388
Seed	Dlo_019916.1	scaffold40	-	902990-903170	901922-902502	901922-902493
Seed	Dlo_023666.1	scaffold52	+	782564-782625	782817-783445	782811-783445
Seed	Dlo_014268.1	scaffold265	+	216671-217448	217633-217715	217639-217715

## Sheet: A5SS
Table S8.2 The alternative splicing events (5' splice site donor) of the DlAP2/ERF superfamily detected in nine organs of 'SJM' cultivars.
Tissus	GeneID	chromosome	strand	constitutive exon	5' exon	alternative 5' exon
Root	scaffold2900	Dlo_015581.1	-	2307-2555	3058-3180	2875-3180
Root	scaffold2900	Dlo_015581.1	-	2307-2555	3058-3180	2905-3180
Root	scaffold2900	Dlo_015581.1	-	3058-3180	3312-3442	3315-3442
Stem	scaffold541	Dlo_024437.1	+	265682-266262	263510-263651	263510-264730
Stem	scaffold1840	Dlo_009234.2	+	10720-11001	9804-9917	9804-9888
Stem	scaffold2900	Dlo_015581.1	-	2307-2555	3058-3180	2905-3180
Stem	scaffold2900	Dlo_015581.1	-	3058-3180	3312-3442	3315-3442
Leaf	scaffold1	Dlo_000287.1	-	2960043-2960137	2960237-2960281	2960227-2960281
Leaf	scaffold2900	Dlo_015581.1	-	3058-3180	3312-3442	3315-3442
Flowerbud	scaffold541	Dlo_024437.1	+	265682-266262	263510-263651	263510-264730
Flowerbud	scaffold2900	Dlo_015581.1	-	2307-2555	3058-3180	2875-3180
Flowerbud	scaffold2900	Dlo_015581.1	-	2307-2555	3058-3180	2905-3180
Flowerbud	scaffold2900	Dlo_015581.1	-	3058-3180	3312-3442	3315-3442
Flowerbud	scaffold2900	Dlo_015581.1	-	4016-4161	4276-4363	4245-4363
Flower	scaffold16	Dlo_007513.1	+	1159233-1160008	1158017-1158452	1158017-1158744
Flower	scaffold16	Dlo_007513.1	+	1159233-1160008	1158017-1158452	1158017-1159086
Flower	scaffold29	Dlo_015407.1	-	800852-801461	801630-801709	801614-801709
Flower	scaffold99	Dlo_034081.1	-	555974-556047	556448-556536	556274-556536
Flower	scaffold541	Dlo_024437.1	+	265682-266262	263510-263651	263510-265305
Flower	scaffold541	Dlo_024437.1	+	265682-266262	263510-263651	263510-264730
Flower	scaffold1840	Dlo_009234.2	+	10720-11001	9804-9917	9804-9888
Flower	scaffold2900	Dlo_015581.1	-	2307-2555	3058-3180	2965-3180
Flower	scaffold2900	Dlo_015581.1	-	2307-2555	3058-3180	2875-3180
Flower	scaffold2900	Dlo_015581.1	-	2307-2555	3058-3180	2905-3180
Flower	scaffold2900	Dlo_015581.1	-	3058-3180	3312-3442	3315-3442
Young_fruit	scaffold1840	Dlo_009234.2	+	8184-8209	7254-7840	7254-7818
Young_fruit	scaffold1840	Dlo_009234.2	+	10720-11001	9804-9917	9804-9888
Young_fruit	scaffold2370	Dlo_012821.1	+	32473-32498	31543-32129	31543-32107
Pericarp	scaffold40	Dlo_019916.1	-	901922-902502	902990-903170	902955-903170
Pericarp	scaffold1840	Dlo_009234.2	+	10720-11001	9804-9917	9804-9888
Pulp
Seed	scaffold8	Dlo_030836.1	-	1786928-1787016	1787320-1787402	1787132-1787402
Seed	scaffold46	Dlo_021787.1	+	744546-744628	744064-744442	744064-744432
Seed	scaffold46	Dlo_021787.1	+	745744-745794	745559-745632	745559-745605
Seed	scaffold46	Dlo_021787.1	+	745893-745969	745744-745794	745744-745801
Seed	scaffold2900	Dlo_015581.1	-	2307-2555	3058-3180	2905-3180

## Sheet: RetainedIntron
Table S8.3 The alternative splicing events (intron retention) of the DlAP2/ERF superfamily detected in nine organs of 'SJM' cultivars.
Tissus	GeneID	chromosome	strand	retained intron
Root	Dlo_000287.1	scaffold1	-	2959391-2959487
Root	Dlo_000287.1	scaffold1	-	2959656-2959782
Root	Dlo_000287.1	scaffold1	-	2959950-2960042
Root	Dlo_000287.1	scaffold1	-	2960138-2960236
Root	Dlo_000287.1	scaffold1	-	2960282-2960386
Root	Dlo_000287.1	scaffold1	-	2960533-2960756
Root	Dlo_000287.1	scaffold1	-	2960845-2960950
Root	Dlo_000287.1	scaffold1	-	2960982-2961100
Root	Dlo_000287.1	scaffold1	-	2961127-2961228
Root	Dlo_000444.1	scaffold1	+	4725901-4726071
Root	Dlo_000444.1	scaffold1	+	4726706-4726813
Root	Dlo_000444.1	scaffold1	+	4727298-4727390
Root	Dlo_000444.1	scaffold1	+	4727465-4727553
Root	Dlo_000444.1	scaffold1	+	4727605-4727705
Root	Dlo_000444.1	scaffold1	+	4727783-4728228
Root	Dlo_000585.2	scaffold1	-	6822716-6822811
Root	Dlo_000585.2	scaffold1	-	6822889-6823009
Root	Dlo_000585.2	scaffold1	-	6823061-6823151
Root	Dlo_000585.2	scaffold1	-	6823226-6823370
Root	Dlo_000585.2	scaffold1	-	6824794-6824970
Root	Dlo_000585.2	scaffold1	-	6825545-6826036
Root	Dlo_013069.1	scaffold24	+	1183846-1184093
Root	Dlo_015474.1	scaffold29	+	1495816-1495906
Root	Dlo_023666.1	scaffold52	+	783446-784097
Root	Dlo_006200.1	scaffold145	-	719435-719699
Root	Dlo_011527.1	scaffold215	+	125621-125708
Root	Dlo_028019.1	scaffold677	+	17785-17865
Root	Dlo_032272.1	scaffold878	+	1145-1298
Root	Dlo_009234.2	scaffold1840	+	8353-8494
Root	Dlo_009234.2	scaffold1840	+	8583-8674
Root	Dlo_012821.1	scaffold2370	+	32130-32472
Root	Dlo_012821.1	scaffold2370	+	32499-32609
Root	Dlo_012821.1	scaffold2370	+	32641-32782
Root	Dlo_012821.1	scaffold2370	+	32871-32962
Root	Dlo_015581.1	scaffold2900	-	2556-3057
Root	Dlo_015581.1	scaffold2900	-	3644-3764
Root	Dlo_015581.1	scaffold2900	-	3810-4015
Root	Dlo_015581.1	scaffold2900	-	4162-4275
Root	Dlo_015581.1	scaffold2900	-	4364-4484
Root	Dlo_015581.1	scaffold2900	-	4516-4610
Root	Dlo_015581.1	scaffold2900	-	4637-4790
Stem	Dlo_000287.1	scaffold1	-	2959391-2959487
Stem	Dlo_000287.1	scaffold1	-	2959656-2959782
Stem	Dlo_000287.1	scaffold1	-	2959950-2960042
Stem	Dlo_000287.1	scaffold1	-	2960138-2960236
Stem	Dlo_000287.1	scaffold1	-	2960282-2960386
Stem	Dlo_000287.1	scaffold1	-	2960533-2960756
Stem	Dlo_000287.1	scaffold1	-	2960845-2960950
Stem	Dlo_000287.1	scaffold1	-	2960982-2961100
Stem	Dlo_000287.1	scaffold1	-	2961127-2961228
Stem	Dlo_000444.1	scaffold1	+	4725901-4726071
Stem	Dlo_000444.1	scaffold1	+	4726706-4726813
Stem	Dlo_000444.1	scaffold1	+	4727298-4727390
Stem	Dlo_000444.1	scaffold1	+	4727465-4727553
Stem	Dlo_000444.1	scaffold1	+	4727605-4727705
Stem	Dlo_000444.1	scaffold1	+	4727783-4728228
Stem	Dlo_015474.1	scaffold29	+	1495816-1495906
Stem	Dlo_005429.1	scaffold139	+	752387-752993
Stem	Dlo_006200.1	scaffold145	-	719435-719699
Stem	Dlo_009234.2	scaffold1840	+	7841-8183
Stem	Dlo_009234.2	scaffold1840	+	8210-8321
Stem	Dlo_009234.2	scaffold1840	+	8353-8494
Stem	Dlo_009234.2	scaffold1840	+	8583-8674
Stem	Dlo_009234.2	scaffold1840	+	9301-9389
Stem	Dlo_009234.2	scaffold1840	+	9518-9803
Stem	Dlo_009234.2	scaffold1840	+	9918-10719
Stem	Dlo_012821.1	scaffold2370	+	32130-32472
Stem	Dlo_012821.1	scaffold2370	+	32499-32609
Stem	Dlo_012821.1	scaffold2370	+	32641-32782
Stem	Dlo_012821.1	scaffold2370	+	32871-32962
Stem	Dlo_015581.1	scaffold2900	-	2556-3057
Stem	Dlo_015581.1	scaffold2900	-	3644-3764
Stem	Dlo_015581.1	scaffold2900	-	3810-4015
Stem	Dlo_015581.1	scaffold2900	-	4162-4275
Stem	Dlo_015581.1	scaffold2900	-	4364-4484
Stem	Dlo_015581.1	scaffold2900	-	4516-4610
Stem	Dlo_015581.1	scaffold2900	-	4637-4790
Leaf	Dlo_000287.1	scaffold1	-	2959391-2959487
Leaf	Dlo_000287.1	scaffold1	-	2959656-2959782
Leaf	Dlo_000287.1	scaffold1	-	2959950-2960042
Leaf	Dlo_000287.1	scaffold1	-	2960138-2960236
Leaf	Dlo_000287.1	scaffold1	-	2960282-2960386
Leaf	Dlo_000287.1	scaffold1	-	2960533-2960756
Leaf	Dlo_000287.1	scaffold1	-	2960845-2960950
Leaf	Dlo_000287.1	scaffold1	-	2960982-2961100
Leaf	Dlo_000287.1	scaffold1	-	2961127-2961228
Leaf	Dlo_007513.1	scaffold16	+	1158453-1159232
Leaf	Dlo_013069.1	scaffold24	+	1183846-1184093
Leaf	Dlo_015474.1	scaffold29	+	1495816-1495906
Leaf	Dlo_005429.1	scaffold139	+	752387-752993
Leaf	Dlo_006200.1	scaffold145	-	719435-719699
Leaf	Dlo_018830.1	scaffold375	+	171787-172570
Leaf	Dlo_018830.1	scaffold375	+	172613-173237
Leaf	Dlo_024437.1	scaffold541	+	263652-265681
Leaf	Dlo_009234.2	scaffold1840	+	7841-8183
Leaf	Dlo_009234.2	scaffold1840	+	8210-8321
Leaf	Dlo_009234.2	scaffold1840	+	8353-8494
Leaf	Dlo_009234.2	scaffold1840	+	8583-8674
Leaf	Dlo_009234.2	scaffold1840	+	9301-9389
Leaf	Dlo_009234.2	scaffold1840	+	9518-9803
Leaf	Dlo_009234.2	scaffold1840	+	9918-10719
Leaf	Dlo_030750.1	scaffold2370	+	32130-32472
Leaf	Dlo_030750.1	scaffold2370	+	32499-32609
Leaf	Dlo_030750.1	scaffold2370	+	32641-32782
Leaf	Dlo_030750.1	scaffold2370	+	32871-32962
Leaf	Dlo_012821.1	scaffold2370	+	32130-32472
Leaf	Dlo_012821.1	scaffold2370	+	32499-32609
Leaf	Dlo_012821.1	scaffold2370	+	32641-32782
Leaf	Dlo_012821.1	scaffold2370	+	32871-32962
Leaf	Dlo_015581.1	scaffold2900	-	2556-3057
Leaf	Dlo_015581.1	scaffold2900	-	3644-3764
Leaf	Dlo_015581.1	scaffold2900	-	3810-4015
Leaf	Dlo_015581.1	scaffold2900	-	4162-4275
Leaf	Dlo_015581.1	scaffold2900	-	4364-4484
Leaf	Dlo_015581.1	scaffold2900	-	4516-4610
Leaf	Dlo_015581.1	scaffold2900	-	4637-4790
Flowerbud	Dlo_000287.1	scaffold1	-	2959391-2959487
Flowerbud	Dlo_000287.1	scaffold1	-	2959656-2959782
Flowerbud	Dlo_000287.1	scaffold1	-	2960138-2960236
Flowerbud	Dlo_000287.1	scaffold1	-	2960282-2960386
Flowerbud	Dlo_000287.1	scaffold1	-	2960533-2960756
Flowerbud	Dlo_000287.1	scaffold1	-	2960845-2960950
Flowerbud	Dlo_000287.1	scaffold1	-	2960982-2961100
Flowerbud	Dlo_000287.1	scaffold1	-	2961127-2961228
Flowerbud	Dlo_007513.1	scaffold16	+	1158453-1159232
Flowerbud	Dlo_015474.1	scaffold29	+	1495816-1495906
Flowerbud	Dlo_006200.1	scaffold145	-	719435-719699
Flowerbud	Dlo_024437.1	scaffold541	+	263652-265681
Flowerbud	Dlo_009234.2	scaffold1840	+	7841-8183
Flowerbud	Dlo_009234.2	scaffold1840	+	8210-8321
Flowerbud	Dlo_009234.2	scaffold1840	+	8353-8494
Flowerbud	Dlo_009234.2	scaffold1840	+	8583-8674
Flowerbud	Dlo_009234.2	scaffold1840	+	8821-9151
Flowerbud	Dlo_012821.1	scaffold2370	+	32130-32472
Flowerbud	Dlo_012821.1	scaffold2370	+	32871-32962
Flowerbud	Dlo_015581.1	scaffold2900	-	2556-3057
Flowerbud	Dlo_015581.1	scaffold2900	-	3644-3764
Flowerbud	Dlo_015581.1	scaffold2900	-	3810-4015
Flowerbud	Dlo_015581.1	scaffold2900	-	4364-4484
Flowerbud	Dlo_015581.1	scaffold2900	-	4516-4610
Flower
Young_fruit	Dlo_000287.1	scaffold1	-	2959391-2959487
Young_fruit	Dlo_000287.1	scaffold1	-	2959656-2959782
Young_fruit	Dlo_000287.1	scaffold1	-	2959950-2960042
Young_fruit	Dlo_000287.1	scaffold1	-	2960138-2960236
Young_fruit	Dlo_000287.1	scaffold1	-	2960282-2960386
Young_fruit	Dlo_000287.1	scaffold1	-	2960533-2960756
Young_fruit	Dlo_000287.1	scaffold1	-	2960845-2960950
Young_fruit	Dlo_000287.1	scaffold1	-	2960982-2961100
Young_fruit	Dlo_000444.1	scaffold1	+	4726706-4726813
Young_fruit	Dlo_000444.1	scaffold1	+	4727298-4727390
Young_fruit	Dlo_000444.1	scaffold1	+	4727465-4727553
Young_fruit	Dlo_000444.1	scaffold1	+	4727605-4727705
Young_fruit	Dlo_000444.1	scaffold1	+	4727783-4728228
Young_fruit	Dlo_007513.1	scaffold16	+	1158453-1159232
Young_fruit	Dlo_015474.1	scaffold29	+	1495816-1495906
Young_fruit	Dlo_023666.1	scaffold52	+	783446-784097
Young_fruit	Dlo_028976.1	scaffold71	+	1001779-1001869
Young_fruit	Dlo_028976.1	scaffold71	+	1002341-1002496
Young_fruit	Dlo_028976.1	scaffold71	+	1002542-1002632
Young_fruit	Dlo_028976.1	scaffold71	+	1002954-1003030
Young_fruit	Dlo_028976.1	scaffold71	+	1003151-1003374
Young_fruit	Dlo_006200.1	scaffold145	-	719435-719699
Young_fruit	Dlo_009234.2	scaffold1840	+	7841-8183
Young_fruit	Dlo_009234.2	scaffold1840	+	8210-8321
Young_fruit	Dlo_009234.2	scaffold1840	+	8353-8494
Young_fruit	Dlo_009234.2	scaffold1840	+	8583-8674
Young_fruit	Dlo_009234.2	scaffold1840	+	9301-9389
Young_fruit	Dlo_009234.2	scaffold1840	+	9518-9803
Young_fruit	Dlo_009234.2	scaffold1840	+	9918-10719
Young_fruit	Dlo_012821.1	scaffold2370	+	32130-32472
Young_fruit	Dlo_012821.1	scaffold2370	+	32499-32609
Young_fruit	Dlo_012821.1	scaffold2370	+	32641-32782
Young_fruit	Dlo_012821.1	scaffold2370	+	32871-32962
Pericarp	Dlo_000287.1	scaffold1	-	2959391-2959487
Pericarp	Dlo_000287.1	scaffold1	-	2959656-2959782
Pericarp	Dlo_000287.1	scaffold1	-	2959950-2960042
Pericarp	Dlo_000287.1	scaffold1	-	2960138-2960236
Pericarp	Dlo_000287.1	scaffold1	-	2960282-2960386
Pericarp	Dlo_000287.1	scaffold1	-	2960533-2960756
Pericarp	Dlo_000287.1	scaffold1	-	2960845-2960950
Pericarp	Dlo_000287.1	scaffold1	-	2960982-2961100
Pericarp	Dlo_000287.1	scaffold1	-	2961127-2961228
Pericarp	Dlo_000444.1	scaffold1	+	4726706-4726813
Pericarp	Dlo_000444.1	scaffold1	+	4727298-4727390
Pericarp	Dlo_000444.1	scaffold1	+	4727465-4727553
Pericarp	Dlo_000444.1	scaffold1	+	4727605-4727705
Pericarp	Dlo_000444.1	scaffold1	+	4727783-4728228
Pericarp	Dlo_007513.1	scaffold16	+	1158453-1159232
Pericarp	Dlo_013069.1	scaffold24	+	1183846-1184093
Pericarp	Dlo_015474.1	scaffold29	+	1495816-1495906
Pericarp	Dlo_021787.1	scaffold46	+	745795-745892
Pericarp	Dlo_023524.1	scaffold514	-	3157-3241
Pericarp	Dlo_028019.1	scaffold677	+	17785-17865
Pericarp	Dlo_009234.2	scaffold1840	+	7841-8183
Pericarp	Dlo_009234.2	scaffold1840	+	8210-8321
Pericarp	Dlo_009234.2	scaffold1840	+	8353-8494
Pericarp	Dlo_009234.2	scaffold1840	+	8583-8674
Pericarp	Dlo_009234.2	scaffold1840	+	9301-9389
Pericarp	Dlo_009234.2	scaffold1840	+	9518-9803
Pericarp	Dlo_009234.2	scaffold1840	+	9918-10719
Pericarp	Dlo_012821.1	scaffold2370	+	32130-32472
Pericarp	Dlo_012821.1	scaffold2370	+	32499-32609
Pericarp	Dlo_012821.1	scaffold2370	+	32641-32782
Pericarp	Dlo_012821.1	scaffold2370	+	32871-32962
Pulp	Dlo_000287.1	scaffold1	-	2959391-2959487
Pulp	Dlo_000287.1	scaffold1	-	2959656-2959782
Pulp	Dlo_000287.1	scaffold1	-	2959950-2960042
Pulp	Dlo_000287.1	scaffold1	-	2960138-2960236
Pulp	Dlo_000287.1	scaffold1	-	2960282-2960386
Pulp	Dlo_000287.1	scaffold1	-	2960533-2960756
Pulp	Dlo_000287.1	scaffold1	-	2960845-2960950
Pulp	Dlo_000287.1	scaffold1	-	2960982-2961100
Pulp	Dlo_000287.1	scaffold1	-	2961127-2961228
Pulp	Dlo_023666.1	scaffold52	+	783446-784097
Pulp	Dlo_006200.1	scaffold145	-	719435-719699
Pulp	Dlo_018830.1	scaffold375	+	172613-173237
Pulp	Dlo_024437.1	scaffold541	+	263652-265681
Pulp	Dlo_009234.2	scaffold1840	+	7841-8183
Pulp	Dlo_009234.2	scaffold1840	+	8210-8321
Pulp	Dlo_009234.2	scaffold1840	+	8353-8494
Pulp	Dlo_009234.2	scaffold1840	+	8583-8674
Pulp	Dlo_009234.2	scaffold1840	+	9301-9389
Pulp	Dlo_009234.2	scaffold1840	+	9518-9803
Pulp	Dlo_009234.2	scaffold1840	+	9918-10719
Pulp	Dlo_012821.1	scaffold2370	+	32130-32472
Pulp	Dlo_012821.1	scaffold2370	+	32499-32609
Pulp	Dlo_012821.1	scaffold2370	+	32871-32962
Seed	Dlo_000287.1	scaffold1	-	2959391-2959487
Seed	Dlo_000287.1	scaffold1	-	2959656-2959782
Seed	Dlo_000287.1	scaffold1	-	2959950-2960042
Seed	Dlo_000287.1	scaffold1	-	2960138-2960236
Seed	Dlo_000287.1	scaffold1	-	2960282-2960386
Seed	Dlo_000287.1	scaffold1	-	2960533-2960756
Seed	Dlo_000287.1	scaffold1	-	2960845-2960950
Seed	Dlo_000287.1	scaffold1	-	2960982-2961100
Seed	Dlo_000287.1	scaffold1	-	2961127-2961228
Seed	Dlo_000585.2	scaffold1	-	6822889-6823009
Seed	Dlo_000585.2	scaffold1	-	6824794-6824970
Seed	Dlo_000585.2	scaffold1	-	6825545-6826036
Seed	Dlo_015407.1	scaffold29	-	801462-801629
Seed	Dlo_021787.1	scaffold46	+	745795-745892
Seed	Dlo_023666.1	scaffold52	+	783446-784097
Seed	Dlo_028976.1	scaffold71	+	1002954-1003030
Seed	Dlo_006200.1	scaffold145	-	719435-719699
Seed	Dlo_014268.1	scaffold265	+	218183-218355
Seed	Dlo_014268.1	scaffold265	+	219018-219767
Seed	Dlo_023524.1	scaffold514	-	3157-3241
Seed	Dlo_024437.1	scaffold541	+	263652-265681
Seed	Dlo_028019.1	scaffold677	+	17785-17865
Seed	Dlo_009234.2	scaffold1840	+	7841-8183
Seed	Dlo_009234.2	scaffold1840	+	8210-8321
Seed	Dlo_009234.2	scaffold1840	+	8353-8494
Seed	Dlo_009234.2	scaffold1840	+	8583-8674
Seed	Dlo_009234.2	scaffold1840	+	9301-9389
Seed	Dlo_009234.2	scaffold1840	+	9518-9803
Seed	Dlo_012821.1	scaffold2370	+	32130-32472
Seed	Dlo_012821.1	scaffold2370	+	32499-32609
Seed	Dlo_012821.1	scaffold2370	+	32641-32782
Seed	Dlo_012821.1	scaffold2370	+	32871-32962
Seed	Dlo_015581.1	scaffold2900	-	3644-3764
Seed	Dlo_015581.1	scaffold2900	-	3810-4015
Seed	Dlo_015581.1	scaffold2900	-	4162-4275
Seed	Dlo_015581.1	scaffold2900	-	4364-4484

## Sheet: SkippedExon
Table S8.4 The alternative splicing events (exon skipping) of the DlAP2/ERF superfamily detected in nine organs of 'SJM' cultivars.
Tissus	GeneID	chromsome	strand	constitutive exon	inclusive exon	constitutive exon
Root	Dlo_028976.1	scaffold71	+	1002195-1002340	1002497-1002541	1002633-1002736
Root	Dlo_015581.1	scaffold2900	-	3540-3643	3765-3809	4016-4161
Stem	Dlo_015581.1	scaffold2900	-	3540-3643	3765-3809	4016-4161
Leaf	Dlo_015581.1	scaffold2900	-	3540-3643	3765-3809	4016-4161
Leaf	Dlo_018830.1	scaffold375	+	171462-171786	172571-172612	173238-174136
Flowerbud	Dlo_015581.1	scaffold2900	-	3540-3643	3765-3809	4016-4161
Flowerbud	Dlo_015581.1	scaffold2900	-	2307-2555	3058-3180	3312-3442
Flower	Dlo_015581.1	scaffold2900	-	3540-3643	3765-3809	4016-4161
Flower	Dlo_015581.1	scaffold2900	-	2307-2555	3058-3180	3312-3442
Young_fruit	Dlo_028976.1	scaffold71	+	1002195-1002340	1002497-1002541	1002633-1002736
Pericarp	Dlo_009234.2	scaffold1840	+	9390-9517	9804-9917	10720-11001
Pericarp	Dlo_015581.1	scaffold2900	-	3540-3643	3765-3809	4016-4161
Pulp	Dlo_028976.1	scaffold71	+	1002195-1002340	1002497-1002541	1002633-1002736
Seed	Dlo_015581.1	scaffold2900	-	3540-3643	3765-3809	4016-4161
