# Supplementary material for: Genome-wide identification, molecular evolution, and expression analysis provide new insights into the APETALA2/ethylene responsive factor (AP2/ERF) superfamily in Dimocarpus longan Lour
Source: BMC Genomics. 2020 Jan 20;21:62. doi: 10.1186/s12864-020-6469-4 (PMC6971931; doi:10.1186/s12864-020-6469-4)
Supplement: Supplementary file 3 — Additional file 3: Figure S2. Phylogenetic tree used ML method representing relationships among AP2/ERF superfamily of longan. The different-curve segment indicate different groups of AP2/ERF superfamily. [file 12864_2020_6469_MOESM3_ESM.xls]

## Sheet: 昼夜节律
	GeneId	Gr_10am	Gr_10pm	Gr_1pm	Gr_2am	Gr_3pm	Gr_4am	Gr_4pm	Gr_6am	Gr_6pm	Gr_8am	Gr_8pm	Gr_Mid	Gr_noon	Wh_10am	Wh_10pm	Wh_1pm	Wh_2am	Wh_3pm	Wh_4am	Wh_4pm	Wh_6am	Wh_6pm	Wh_8am	Wh_8pm	Wh_Mid	Wh_noon
AcWRKY31	Aco000069.1	41.1284	30.2151	27.8709	30.0372	35.6741	31.4294	32.6457	35.9066	30.6614	37.1244	28.3014	29.8556	29.2894	37.1859	34.2663	38.5999	35.5369	41.0521	32.2398	33.7032	36.2336	37.0449	31.3877	35.8781	37.6467	38.9913
AcWRKY30	Aco000358.1	1.87971	1.51097	2.84732	1.81457	1.97653	1.35919	1.50451	1.15421	0.663282	0.614552	1.37632	0.843841	2.77856	0.896026	2.666	12.9679	3.66689	4.75362	0.50002	1.68415	0.639097	2.28648	0.684022	0.589668	12.1946	28.7809
AcWRKY29	Aco000436.1	0.0664372	0.268514	0.141589	0.180704	0.246548	0.165963	0.229938	0.0992897	0.304527	0.0990931	0.324273	0.101489	0.122616	0.849952	0.56453	0.377836	0.896037	0.567635	0.487778	0.461448	0.571807	0.726297	0.417109	0.650271	0.553318	0.552365
AcWRKY28	Aco000547.1	2.90673	5.72274	5.69499	4.15103	4.6529	4.19769	4.75754	3.2341	5.18891	2.81285	5.20502	5.42174	5.45506	12.7966	12.0066	10.5477	10.5119	9.8639	12.5775	9.68236	12.9913	10.9192	13.3412	11.7081	11.9264	9.65569
AcWRKY4	Aco000831.1	12.1071	4.63517	6.45375	7.36226	8.0007	9.07205	4.8433	11.8488	4.78869	13.6486	4.99303	6.69716	8.45592	9.77268	5.48468	18.4471	5.41285	12.3335	8.49209	10.2737	6.33823	7.24778	7.77023	9.24682	7.4326	11.5156
AcWRKY3	Aco001352.1	0.023166	0.0373185	0.0472441	0.0300469	0.109949	0.0297597	0.0184335	0.0143787	0.0335969	0.0570215	0.0635983	0.0271348	0.054332	0.0713719	0.0365589	0.0734546	0.128199	0.0493903	0.172622	0.10308	0.297167	0.0363569	0.194516	0.125067	0.157014	0.0364126
AcWRKY44	Aco001643.1	4.32085	10.9244	3.14703	8.64991	3.97873	6.79332	3.91854	8.34432	4.83709	5.72985	4.6032	9.5737	3.06759	18.2095	30.3436	98.3807	27.0203	27.7935	25.5513	30.5477	21.4382	34.7378	28.5238	21.1643	131.085	185.812
AcWRKY7	Aco002567.1	35.1431	13.2035	19.81	13.4167	14.2086	13.2639	20.1053	13.7147	15.5038	13.5555	15.9752	13.3125	20.6062	4.20703	4.73796	6.22423	6.96028	4.33138	3.68714	5.70887	4.25777	3.996	6.10055	4.46387	5.39385	4.90283
AcWRKY13	Aco003120.1	19.2866	27.6658	23.4397	20.0314	15.7539	20.0395	15.6702	13.4379	19.8824	12.7461	27.0186	23.1688	33.3298	13.8342	14.6937	16.1524	19.4899	17.008	16.1845	14.4493	15.2077	17.6691	19.0256	15.5919	15.3729	15.6461
AcWRKY43	Aco003674.1	2.21042	3.19521	1.37082	2.58846	1.16107	1.65572	1.85708	3.81811	2.5024	1.90707	1.54768	3.03124	1.23589	0.814433	0.934983	3.22876	4.90425	2.78738	1.47111	0.994307	1.75299	2.01133	1.96577	1.13279	2.21969	2.10916
AcWRKY36	Aco003738.1	0.494836	0.779402	0.948377	0.429762	0.359762	0.697703	0.503252	0.625542	0.532947	0.755801	0.474581	0.44013	0.701881	1.93042	2.22239	2.7919	1.59992	1.46794	2.70464	1.30277	1.59064	1.85356	1.63442	1.6477	2.11205	2.29489
AcWRKY35	Aco003842.1	8.49552	9.66321	11.2705	8.60318	11.1073	7.78528	11.0577	6.70046	9.83851	6.96742	8.61569	8.89523	9.62609	16.0299	19.505	15.051	18.5298	14.9712	18.8585	15.4521	21.0365	17.558	16.2111	18.2089	18.9367	15.0574
AcWRKY14	Aco005184.1	0.25286	1.80742	0.213415	1.02458	0.350532	0.705355	0.183222	0.762617	0.652078	0.733371	1.26264	0.655861	0.164922	0.08634	0.638903	2.91436	0.483163	0.368353	0.0905555	0.554343	0.225831	1.42806	0.994858	0.273789	1.16688	3.74687
AcWRKY15	Aco005240.1	9.78183	14.0513	13.4174	12.1523	15.7504	12.0031	13.9985	9.78155	13.4052	12.6637	14.6315	12.7678	13.4559	14.9631	12.6169	8.58134	13.064	8.77849	14.6166	10.8382	14.43	11.1421	13.8349	12.1761	15.1628	9.29725
AcWRKY24	Aco005520.1	6.53	20.1645	26.5997	11.8064	16.9806	16.4317	8.88378	8.53159	11.3348	4.58051	14.389	9.62857	18.9931	0.155637	1.45856	4.41264	2.64803	6.78535	0.296232	0.730255	0.523943	2.05426	0.21634	0.628996	3.57049	5.56934
AcWRKY25	Aco005568.1	0.0720295	0.0290109	0.0201188	0.0979961	0.0978595	0	0.0497738	0.112855	0	0.0678352	0.0217378	0.0824776	0.023691	6.40053	2.35247	6.95844	7.99528	5.83394	3.96208	3.52108	5.43317	4.73502	4.87099	1.69253	6.05905	5.40104
AcWRKY26	Aco005587.1	0.450694	0.290139	1.49263	0.328541	1.18997	0.541583	0.501964	0.324287	0.25314	0.286459	0.236331	0.195804	0.976589	0.791057	1.02278	3.94579	6.91516	2.97476	0.768934	1.38942	1.73792	2.3417	1.56953	0.390329	4.41992	6.71216
AcWRKY27	Aco005719.1	3.68918	9.44754	3.36474	9.95428	4.98567	11.2051	1.71695	10.0845	4.60998	10.729	6.5001	9.37541	5.57969	1.07607	1.6331	7.29229	8.55614	6.53416	0.444515	0.776835	0.982864	6.82961	1.88755	1.00229	6.85615	2.86304
AcWRKY42	Aco005897.1	11.0726	5.45996	3.15272	8.38452	3.79619	7.15644	3.83751	9.43839	2.01267	8.2778	2.65308	5.61233	4.99219	1.15436	0.698433	0.980739	1.2789	0.825053	1.98875	1.02453	0.845136	1.06662	1.32552	0.885022	1.4236	1.1368
AcWRKY41	Aco005906.1	31.9351	42.3346	21.0658	35.9131	26.4152	33.5494	25.9059	35.9039	32.0702	37.946	40.6853	37.4377	24.5936	12.7038	13.5581	12.0614	10.4255	14.2948	9.29981	19.7357	8.77064	19.0412	8.28165	16.111	11.7422	12.8365
AcWRKY40	Aco006038.1	4.68822	5.66908	8.38265	5.89473	7.70426	5.51847	7.3077	4.73921	8.97281	5.6612	6.67801	6.13663	6.37728	11.1952	10.5476	8.04046	44.3088	10.7767	11.717	7.31	14.0702	12.2419	14.0124	7.57137	30.8384	7.52703
AcWRKY39	Aco006054.1	0	0	0	0	0	0	0	0	0	0	0	0	0	0.0959727	0.632463	0	0.809377	0.327194	0.0222667	0.0271536	0.0258843	0.0171675	0	0	0.347845	0.0305805
AcWRKY38	Aco006201.1	0.89488	0.745681	0.647224	0.639607	0.482842	1.07034	0.786121	1.34414	1.1145	0.953272	0.796454	0.715446	0.604632	1.39322	0.694473	0.687686	0.924777	0.352221	0.984902	0.431463	1.0123	0.736564	1.01635	0.543004	0.631232	0.772813
AcWRKY37	Aco006221.1	1.61377	2.19726	1.04014	2.23155	0.879319	1.17767	1.49595	1.7145	1.10781	1.13857	1.65935	1.84437	0.934302	0.352694	0.392915	0.169839	1.07504	2.15695	0.512785	0.142588	0.736162	0.488388	0.266009	0.129366	0.599317	0.363859
AcWRKY34	Aco006470.1	26.1708	19.4562	20.0528	21.8505	22.3118	23.0992	18.0682	26.5886	17.3852	27.6121	16.967	20.9928	21.9327	22.2731	23.6156	22.193	20.0801	19.785	21.5561	20.7209	23.1166	22.1367	22.7256	23.5837	22.2899	22.8906
AcWRKY49	Aco007122.1	1.42422	25.4397	0.508119	7.40534	0.898378	5.65545	2.69454	3.51932	33.0689	1.32249	27.4007	14.6045	0.900558	2.41118	11.3159	12.2767	6.09218	5.44377	9.01787	8.36154	5.18624	14.6018	5.28642	16.6526	8.46511	6.52993
AcWRKY50	Aco007123.1	12.5196	108.963	6.12339	55.1116	6.83803	47.4375	12.4996	42.2643	101.501	22.4718	76.6246	86.2609	10.1742	17.9379	40.645	52.3024	23.1615	12.8401	20.4588	29.7311	19.199	43.7449	25.1326	40.29	83.0171	69.5295
AcWRKY45	Aco008200.1	1.53904	2.89941	4.49838	2.66285	3.93078	2.14415	2.04694	0.98062	1.21586	0.533422	1.41437	1.47505	2.68266	0.981085	27.9924	33.8999	157.927	42.3445	1.194	5.46729	6.38014	25.7806	20.9265	3.34896	170.409	42.0219
AcWRKY46	Aco008206.1	27.169	20.6703	23.1724	23.2413	21.1494	24.8882	20.5002	27.8164	18.2489	26.2622	21.1868	18.4738	26.9301	4.10883	4.94867	4.09859	6.59269	5.07864	5.01541	4.41263	4.43268	5.2633	3.5618	3.87329	6.33554	4.27687
AcWRKY47	Aco008276.1	1.09162	0.925173	0.48203	1.69385	0.877884	1.14157	0.564475	1.78068	0.407369	1.54452	0.464661	1.24405	0.609097	0.604302	1.48227	0.771965	7.25036	1.91422	0.504675	0.481491	0.735466	0.851489	0.7357	0.439176	5.24248	0.672421
AcWRKY18	Aco008510.1	15.539	6.99939	16.5635	7.16502	11.9412	8.52482	8.31169	5.79228	7.85155	6.5751	7.36902	5.23673	21.4998	8.2907	6.41952	11.9134	7.63796	9.02979	5.2991	7.7397	6.21688	7.40757	6.07572	5.87807	11.4456	14.0215
AcWRKY19	Aco008522.1	0	0	0	0	0	0	0	0	0	0	0	0	0	0	0	0	0	0	0	0	0	0	0	0	0	0
AcWRKY1	Aco009662.1	2.55016	4.22462	2.26742	3.04668	3.30597	2.98911	2.11566	4.05737	2.78316	3.89981	2.80265	2.92843	2.18241	11.1486	8.07978	4.78727	7.47302	4.3305	7.5311	6.49079	9.87073	7.52944	9.98338	7.6635	9.6518	6.84556
AcWRKY22	Aco009876.1	1.18682	2.25888	1.77936	1.74472	1.63132	1.70589	2.26682	1.79208	2.42868	1.36083	2.82441	1.92194	1.08282	1.13914	1.42214	0.714253	1.13551	1.10087	0.940506	1.28731	1.03728	1.59304	1.22861	1.26778	1.11568	0.683231
AcWRKY23	Aco009877.1	2.14912	2.07871	2.64503	1.92149	1.5352	2.48444	1.51381	2.22873	1.41697	2.10028	1.54622	1.59029	3.19158	1.35014	2.58407	4.87632	5.5492	3.85256	1.32772	2.10475	1.9009	3.2567	2.77535	1.55487	11.1602	7.23908
AcWRKY9	Aco011109.1	2.20735	3.52657	3.31263	4.25005	3.23823	5.06412	1.1803	6.38517	2.57189	3.70065	2.95497	4.46538	2.34916	2.54173	2.4919	11.1669	9.66752	12.0969	1.48287	2.26957	2.46184	4.63488	3.18441	1.2099	12.6062	10.3783
AcWRKY8	Aco011148.1	0	0	0	0.0157399	0.0215492	0	0	0	0.0198202	0.0505843	0	0.0906026	0	0	0.0215676	0	0.0203373	0	0	0	0.00743582	0.014299	0	0.0372784	0.0215736	0
AcWRKY16	Aco011731.1	0.696631	0.824607	1.4548	0.760947	1.1886	0.793217	0.959083	0.562609	0.718793	0.729781	0.821331	0.785913	1.33916	9.91312	11.4331	8.14188	8.02415	7.98308	11.4866	10.1005	11.004	8.92798	10.7091	11.388	9.22003	9.27491
AcWRKY33	Aco012507.1	15.0347	16.7061	23.379	20.6078	21.1238	27.7481	15.1114	40.6237	13.4007	34.3127	12.5387	18.6204	18.3553	28.9648	22.4131	22.9279	21.3317	21.206	18.9609	24.7762	22.0228	26.0965	20.8744	19.052	25.6825	23.7456
AcWRKY5	Aco012874.1	0	0	0	0.0290754	0.269883	0	0.0294375	0.0313388	0	0.0243877	0	0	0	1.29	7.25133	2.82741	2.45676	2.49869	4.30791	5.26449	4.23437	5.2115	3.27528	8.21444	5.11498	2.80021
AcWRKY11	Aco014348.1	0.019426	0.280792	0.0814081	0.269873	0.223738	0.269794	0.17385	0.408032	0.201342	0.226092	0.24711	0.349113	0.118256	8.9628	5.70471	3.85016	4.63488	2.64029	6.00377	5.48005	5.15092	4.03563	5.11253	5.51355	5.11429	6.99593
AcWRKY48	Aco016066.1	0.192736	0.0278906	0.0737947	0.146866	0.337024	0.0238271	0.294239	0.229112	0.0952017	0.0609992	0.149178	0.211744	0.0668234	0.958179	1.31389	2.1958	14.4744	4.29248	1.59369	1.685	2.85661	5.9622	4.16749	1.27145	4.64978	1.99726
AcWRKY10	Aco016822.1	0	0	0	0	0	0	0	0	0	0	0	0	0	0.162922	0.0925555	0.533515	0.133877	0.73171	0.137567	0.447411	0.302061	0.366077	0.528029	0.194269	0.304341	0.224716
AcWRKY2	Aco016930.1	3.91223	76.1806	0.427179	20.6394	1.28642	10.5675	3.75672	6.22472	77.0753	4.69114	54.6492	51.2903	1.65471	2.46576	11.7715	15.6633	8.04567	4.59216	7.64071	11.7234	5.79449	15.8207	5.95728	15.9831	15.5481	20.3246
AcWRKY17	Aco017007.1	0.042762	0.0481349	0.0121164	0.0114748	0.0423375	0.0378815	0.0898	0	0.056853	0.0552026	0.0390566	0.0257157	0.0140909	0.335524	0.170047	0.152452	0.197662	0.119356	0.157763	0.210307	0.117623	0.165096	0.240082	0.205539	0.165126	0.182708
AcWRKY20	Aco017401.1	19.1009	13.5042	16.6398	16.4904	17.2136	15.7473	16.0929	14.8387	12.1986	17.2244	13.138	13.2642	20.4139	29.982	28.7174	29.0837	44.4294	34.8532	29.8379	27.1643	28.5395	32.3668	31.7014	25.8574	35.5879	29.7745
AcWRKY12	Aco021320.1	1.16948	0.248234	0.173356	0.409983	0.331736	0.421225	0.379705	0.38267	0.286916	0.421288	0.206427	0.0930955	0.396418	0.406022	0.482795	0.517648	0.843303	0.57653	0.285141	0.625266	0.375137	0.612775	0.160152	0.41838	0.582792	0.757428
AcWRKY6	Aco022106.1	2.6344	5.27622	3.66642	4.2809	4.17827	3.33168	4.63478	2.71171	7.57562	2.32945	5.1987	5.62758	3.32736	0.898586	0.399308	0.43422	0.667582	0.323787	0.416057	0.457229	0.624511	0.395822	0.66261	0.598865	0.662159	0.320755
AcWRKY32	Aco022888.1	11.5409	17.7403	8.93177	11.1356	8.3826	13.4148	7.16018	18.1244	15.7096	9.47344	19.6173	12.9989	7.96995	2.54928	1.3708	3.65925	6.52142	4.22196	1.54378	1.39459	2.07085	3.00091	1.99066	1.02776	4.52243	4.78292
AcWRKY51	Aco025780.1	0	0	0	0	0	0	0	0	0	0	0	0	0	0	0	0	0	0	0	0	0	0	0	0	0	0
AcWRKY21	Aco026741.1	0.0431219	0.0186332	0.0258439	0.0589456	0.0626834	0.0609885	0.098182	0.0775321	0.0970307	0.024609	0.064732	0.0151673	0.155847	1.40554	0.775904	1.30061	3.01952	1.17706	0.834454	0.986332	1.26489	1.04113	1.67181	0.815134	1.15362	1.5576
AcWRKY52	Aco027950.1	1.85947	2.90311	2.74127	2.75258	2.79692	2.74076	1.1807	3.6155	2.12833	2.35481	2.45554	2.76231	1.89299	2.80872	3.07875	10.9312	9.5869	10.3712	2.82654	2.8453	3.38474	4.98243	3.98805	2.51395	12.6925	9.83526
AcWRKY53	Aco028684.1	5.38988	73.3958	1.35365	27.0636	3.73056	19.3831	8.36982	14.3756	71.1458	7.95335	53.8322	51.9823	2.97269	14.0519	33.3699	43.306	18.4437	9.54689	16.9793	22.577	12.8041	37.2304	17.6375	31.6972	79.9784	58.7012
AcWRKY54	Aco030791.1	0.0950135	0.154881	0.410669	0.168298	0.200672	0.0887511	0.127679	0.109145	0.122531	0.0958766	0.0985285	0.0995106	0.0957424	1.18259	0.395303	0.912507	0.455712	0.380757	0.62399	0.592761	0.443187	0.349999	0.636832	0.61891	0.59413	0.897328
AcWRKY55	Aco031477.1	2.09821	0.835029	1.14173	1.00964	1.31705	0.685483	1.30645	0.970684	1.09103	1.28404	0.822677	0.877947	1.09037	5.11936	3.62914	4.1813	3.55357	6.16025	4.19659	4.10923	3.53623	4.93256	3.85141	3.60064	4.75387	5.06084

## Sheet: 明文章
	GeneId	Pineapple_flower	Pineapple_fruit_S1	Pineapple_fruit_S2	Pineapple_fruit_S3	Pineapple_fruit_S4	Pineapple_fruit_S5	Pineapple_fruit_S7	Pineapple_leaf	Pineapple_root
AcWRKY31	Aco000069.1	23.4932	42.2684	41.6099	40.0145	47.0325	54.7434	38.7692	24.8458	45.1892
AcWRKY30	Aco000358.1	0.307298	2.14888	11.2878	5.82429	1.07143	6.89184	5.61283	0.0723026	3.63338
AcWRKY29	Aco000436.1	0.0282799	0	0.0411401	0.0420388	0.0315525	0	0.0210831	0	10.8485
AcWRKY28	Aco000547.1	1.41837	13.7466	10.9323	7.28709	3.58146	2.56924	3.96994	1.21779	3.46521
AcWRKY4	Aco000831.1	33.6361	12.8459	12.9802	10.5664	3.17896	2.41134	2.39246	31.6139	4.5509
AcWRKY3	Aco001352.1	0	0	0	0	0	0	0	0	22.1735
AcWRKY44	Aco001643.1	3.84319	17.8525	7.5876	7.91658	2.63401	2.92727	1.5963	4.08201	10.4946
AcWRKY7	Aco002567.1	3.69681	18.2035	49.5665	49.6876	89.9506	74.5138	69.0842	5.04485	44.681
AcWRKY13	Aco003120.1	23.0389	115.114	79.7444	67.1332	47.9325	29.7901	23.7819	22.6893	18.9069
AcWRKY43	Aco003674.1	19.8289	0.203911	0	0.260083	0.325345	0.296141	5.30437	20.3083	13.025
AcWRKY36	Aco003738.1	0.393879	0.942267	0.150788	0.462245	0.254423	0.771952	0.0927289	0.390205	0.762562
AcWRKY35	Aco003842.1	3.93109	10.0222	10.6035	9.98292	10.8507	11.7482	9.34153	4.47047	18.9362
AcWRKY14	Aco005184.1	0	0	0	0	0.531336	2.41821	6.65689	0	2.97178
AcWRKY15	Aco005240.1	7.80714	26.6702	24.1925	23.6847	8.75502	9.27038	8.0178	7.19765	24.8826
AcWRKY24	Aco005520.1	0.216265	7.34547	12.7193	11.4816	3.89513	9.93576	12.6219	0.407071	11.6082
AcWRKY25	Aco005568.1	0.135105	0	0	0.200838	0.100493	0.228682	0.0671485	0.0847686	17.9859
AcWRKY26	Aco005587.1	0.551603	1.5429	5.7241	5.95847	2.09248	3.17442	3.56397	0.899834	18.4547
AcWRKY27	Aco005719.1	0.177604	8.27968	7.14821	9.32847	1.91551	3.00616	2.55985	0.111433	0.777751
AcWRKY42	Aco005897.1	0.223695	0.26071	0.433893	0.332529	0	0.25242	0.500303	0.280704	1.17551
AcWRKY41	Aco005906.1	15.0457	38.1754	39.518	28.4082	19.9125	20.5554	46.5548	15.6079	18.4846
AcWRKY40	Aco006038.1	7.21433	9.93682	18.1732	19.313	11.8124	9.93804	8.56815	8.58263	32.6182
AcWRKY39	Aco006054.1	0	0	0.256694	0	0	0.0746668	0.032887	0	0.927251
AcWRKY38	Aco006201.1	5.38143	0.0825248	0.206016	0.0350861	0.158004	0.279653	0.563077	5.95321	7.65893
AcWRKY37	Aco006221.1	1.87559	2.5115	2.84461	1.77964	0.578812	1.01319	0.267755	1.35206	1.62521
AcWRKY34	Aco006470.1	17.2502	40.4291	32.3879	24.9217	23.5167	29.8824	26.3636	15.5246	37.3219
AcWRKY49	Aco007122.1	0.0485892	0.509663	0.918905	0.505604	1.62636	1.7271	0.543358	0	0.957501
AcWRKY50	Aco007123.1	0.255021	0.178332	0.964578	0.606553	2.10554	3.97121	1.14073	0.0960042	4.48942
AcWRKY45	Aco008200.1	1.37257	8.77541	12.1516	12.8251	7.56949	4.71284	6.02266	1.84539	16.3318
AcWRKY46	Aco008206.1	5.38733	11.0802	12.601	9.10759	5.73574	7.2711	8.4264	6.36263	14.3864
AcWRKY47	Aco008276.1	1.42777	0.232188	0.338122	0.29615	0.222277	0.39341	0.321801	1.06248	28.7463
AcWRKY18	Aco008510.1	2.10654	15.3278	29.5267	29.0291	38.6847	41.9676	20.4371	1.87538	13.0892
AcWRKY19	Aco008522.1	0	0	0	0	0	0	0	0	0
AcWRKY1	Aco009662.1	1.3076	22.7681	18.2614	14.6173	12.926	14.8289	8.05214	1.57521	47.6187
AcWRKY22	Aco009876.1	16.8578	1.51988	1.89712	2.39562	1.11195	1.07674	0.774612	16.8434	12.8701
AcWRKY23	Aco009877.1	5.70225	13.8474	14.2981	21.253	5.12439	6.26484	14.1368	5.56175	1.29394
AcWRKY9	Aco011109.1	5.79026	6.40051	10.2759	11.861	2.70844	5.0519	6.91267	5.65543	12.835
AcWRKY8	Aco011148.1	0	0	0	0	0.040994	0	0	0	0
AcWRKY16	Aco011731.1	10.2848	13.8692	8.98262	7.17541	4.51106	4.88595	2.62945	8.50996	5.37447
AcWRKY33	Aco012507.1	9.64572	17.1808	9.39884	4.32864	15.686	20.1578	15.2724	9.76308	25.3887
AcWRKY5	Aco012874.1	0	0.474615	0	0.30268	0.0757259	0.344643	0	0	0.62416
AcWRKY11	Aco014348.1	1.40786	5.24002	3.30335	2.29535	1.92546	1.61427	0.948004	1.0258	15.2141
AcWRKY48	Aco016066.1	9.65058	0.766871	0.558375	0.652084	2.63066	0.464055	0.694936	9.59859	5.40269
AcWRKY10	Aco016822.1	1.1783	0.316909	0	0.0673682	0.606763	0.230124	0.16893	0.767731	2.97688
AcWRKY2	Aco016930.1	0	0.167062	0	0.0710279	0.159931	0	0.0356215	0	0.188316
AcWRKY17	Aco017007.1	0.348218	2.24771	3.35114	1.43345	1.82302	1.40549	0.399386	0.151256	15.8706
AcWRKY20	Aco017401.1	9.34171	35.1675	44.4976	34.0818	42.767	29.4783	25.6593	9.59581	52.3484
AcWRKY12	Aco021320.1	1.13057	3.11442	0.996782	0.509278	0.611586	0.463907	1.53246	1.03178	7.78641
AcWRKY6	Aco022106.1	1.75769	1.14718	1.46601	1.88126	1.72576	2.69742	4.15828	2.38209	8.18977
AcWRKY32	Aco022888.1	17.042	1.27576	4.02788	2.20151	0.718415	1.45318	9.71278	19.4729	17.0312
AcWRKY51	Aco025780.1	0	0	0	0	0	0	0	0	0
AcWRKY21	Aco026741.1	1.64874	0.505672	0.294552	0.128994	0.419542	0.391675	0.194077	1.03446	0.532002
AcWRKY52	Aco027950.1	4.82771	8.15127	10.2345	11.2248	2.02564	4.64446	5.50634	4.54354	11.9258
AcWRKY53	Aco028684.1	0.102009	0.356663	0.0741983	0.90983	3.12985	5.78416	1.559	0.192008	3.68534
AcWRKY54	Aco030791.1	0.0829218	0.0724821	0.301576	0.308164	0.231294	0.456153	0.262732	0.117061	0
AcWRKY55	Aco031477.1	14.3203	5.17546	8.31294	3.94024	3.49506	6.0597	5.59462	17.4947	8.68298

## Sheet: 低温应答
	GeneId	sample_1	sample_2	sample_3	sample_4	sample_5	sample_6	sample_7	sample_8
AcWRKY31	Aco000069.1	13.2129	20.4239	22.3341	33.3215	25.4761	23.5662	11.8042	28.5737
AcWRKY30	Aco000358.1	1.12524	0.965548	0.237642	0.947092	28.2762	4.855	3.07825	57.3478
AcWRKY29	Aco000436.1	0.602491	1.02679	2.4494	6.27541	0	0.0851036	1.28094	0.976633
AcWRKY28	Aco000547.1	0.0662671	0.555989	0.384865	0.245413	0.888535	1.19813	0.606903	0.661036
AcWRKY4	Aco000831.1	1.238	4.98407	0.695811	2.69911	12.8925	8.93534	0.992742	2.23087
AcWRKY3	Aco001352.1	0	0	0	1.5356	0	0	0.108501	0.16545
AcWRKY44	Aco001643.1	108.561	7.66698	82.2831	64.5027	80.0009	25.1135	233.378	75.4768
AcWRKY7	Aco002567.1	29.3705	55.3245	360.119	275.268	49.0783	83.6222	176.248	129.713
AcWRKY13	Aco003120.1	3.33623	5.93111	7.04158	18.1564	20.7302	15.172	12.4561	25.8123
AcWRKY43	Aco003674.1	3.57214	2.76904	4.14926	6.75831	5.44645	4.38761	6.90882	9.60551
AcWRKY36	Aco003738.1	0.110413	0.173696	0.192377	0.204452	0.113882	0.124769	0.216689	0.275352
AcWRKY35	Aco003842.1	4.68913	6.86204	6.3967	14.4377	10.5164	8.87244	5.77833	12.6185
AcWRKY14	Aco005184.1	0	0	0	0	0	0.358281	3.73339	4.42785
AcWRKY15	Aco005240.1	4.93255	10.958	5.91426	26.0749	8.53388	10.5484	3.81658	6.66632
AcWRKY24	Aco005520.1	13.1641	4.83212	2.96261	4.03726	107.009	10.6919	31.9707	88.7206
AcWRKY25	Aco005568.1	0	0	0.278615	1.33246	0	0.406576	0.156912	0.119636
AcWRKY26	Aco005587.1	4.11308	1.54059	24.5704	7.97884	7.67653	0.88531	28.4443	46.0115
AcWRKY27	Aco005719.1	68.8963	0.165346	6.77575	2.04353	75.1259	3.91944	119.637	5.81893
AcWRKY42	Aco005897.1	0.794288	1.66604	0.230653	0	1.84329	6.50733	1.55881	7.52712
AcWRKY41	Aco005906.1	5.62882	13.5881	21.046	19.273	20.5087	15.5818	8.32315	6.37909
AcWRKY40	Aco006038.1	10.3131	6.01858	46.6611	39.1174	41.1757	8.83449	55.4959	54.176
AcWRKY39	Aco006054.1	0.939812	0.123205	0.955191	0.108765	2.54451	0	29.8179	3.04686
AcWRKY38	Aco006201.1	1.19426	2.10947	12.7038	25.1983	1.42627	2.91216	2.46712	3.38584
AcWRKY37	Aco006221.1	4.88855	5.01549	59.0053	47.1299	17.9762	7.6858	19.883	10.389
AcWRKY34	Aco006470.1	9.9055	15.8087	13.4235	24.1236	25.6898	22.3869	12.4903	33.2949
AcWRKY49	Aco007122.1	2.71732	0	0.300603	0.239602	13.7465	0.146221	3.55521	1.03262
AcWRKY50	Aco007123.1	0.543311	0	0.78886	1.63483	2.10142	1.99535	3.19879	3.92929
AcWRKY45	Aco008200.1	407.82	4.49066	172.621	12.0864	788.268	12.7456	1676.96	350.454
AcWRKY46	Aco008206.1	9.0957	16.3249	2.94082	5.03537	44.0057	14.7288	9.81472	22.3558
AcWRKY47	Aco008276.1	11.3183	2.13293	65.9397	23.9052	176.202	6.0952	120.202	13.5837
AcWRKY18	Aco008510.1	14.5553	10.2562	29.0586	37.6906	32.058	9.59456	28.4659	27.5263
AcWRKY19	Aco008522.1	0	0	0	0	0	0	0	0
AcWRKY1	Aco009662.1	8.07879	2.8486	15.5321	16.1201	16.3778	4.56461	19.3174	17.3682
AcWRKY22	Aco009876.1	0.479992	1.59903	2.65651	4.36557	1.95116	1.0848	0.295528	1.2956
AcWRKY23	Aco009877.1	4.36237	1.15825	2.91842	3.85995	24.0064	2.18399	6.93571	6.85792
AcWRKY9	Aco011109.1	13.0883	5.89076	10.8944	11.9706	102.913	11.0776	8.52739	35.468
AcWRKY8	Aco011148.1	0	0	0	0	0	0	0.128018	0
AcWRKY16	Aco011731.1	0.229091	0.747484	1.15311	5.82105	1.23395	1.98473	0.0999104	1.5489
AcWRKY33	Aco012507.1	11.0867	12.4216	16.4668	15.3408	41.0222	12.8705	10.5817	52.1542
AcWRKY5	Aco012874.1	0.180747	0	0	0	0	0	0	0
AcWRKY11	Aco014348.1	0	0.126841	0.140482	1.56764	0	0	0	0.482577
AcWRKY48	Aco016066.1	0.876142	0.459434	23.2373	18.1162	0	0.99006	6.30465	5.9722
AcWRKY10	Aco016822.1	0	0	0.280373	0.223478	0.12448	0.272761	0	0.722344
AcWRKY2	Aco016930.1	0.381734	0	1.18242	0.353427	0.262484	2.30063	30.6324	3.68099
AcWRKY17	Aco017007.1	0	0.149623	1.49143	3.30217	0.0735738	0.241823	0.186657	1.06735
AcWRKY20	Aco017401.1	8.21915	15.2389	45.1779	46.6093	31.7901	26.3708	34.3729	44.2886
AcWRKY12	Aco021320.1	0.63865	0.956849	6.46451	3.54775	3.76408	1.44338	3.93915	8.555
AcWRKY6	Aco022106.1	34.9504	30.6984	109.467	136.542	32.3148	25.2484	49.3202	108.017
AcWRKY32	Aco022888.1	51.9572	21.161	85.6471	73.6119	208.875	33.7163	40.1587	85.5835
AcWRKY51	Aco025780.1	0	0	0	0	0	0	0	0
AcWRKY21	Aco026741.1	0.0770299	0	1.34212	3.63721	0.556148	0.522273	0.705474	1.76732
AcWRKY52	Aco027950.1	3.35148	1.09481	2.23366	2.59428	22.6673	2.85596	1.94086	3.94609
AcWRKY53	Aco028684.1	1.22245	0	2.68212	2.13785	5.88399	3.83721	8.70781	9.34901
AcWRKY54	Aco030791.1	0	0	0	0	0	0	0	0
AcWRKY55	Aco031477.1	11.2758	5.57632	18.6346	16.5507	15.0339	9.01255	18.5907	41.2425

## Sheet: The raw transcriptome data
Table S9.1 RNA-seq data of the DlAP2/ERF superfamily that were used in this study.
Gene ID	NEC	EC	IcpEC	GE		Root	Stem	Leaf	Flowerbud	Flower	Pericarp	Pulp	Young_fruit	Seed		White	Dark	Blue		2.4-D+KT raw1	2.4-D+KT raw2	2.4-D+KT raw3	2.4-D raw1	2.4-D raw2	2.4-D raw3	KT raw1	KT raw2	KT raw3	MS raw1	MS raw2	MS raw3		2.4-D+KT-average	2.4-D-average	KT-average	MS-average
Dlo_000083.1	0	0	0	0		0	1.91	0	0.29	0	2.46	0	0	1.01
Dlo_000247.1	0.89	0	1.52	2.37		0	0.31	0	0	0.26	2.37	0	2.36	0		0	2	0.08
Dlo_000250.1	0	0.22	1.18	1.43		0	0	0.21	0	0.51	0	0.34	94.65	0		0	0.92	0		0	0	0	0.42	0	0	0	0	0.14	0.14	0	0.14		0	0.14	0.0466667	0.0933333
Dlo_000287.1	17.17	38	23.65	15.74		23.88	8.62	6.18	7.68	11.96	22.34	34.36	12.1	48.25		41.26	29.86	37.09		16.5	16.24	16.74	17.55	16.96	16.4	16.74	16.59	17.88	16.71	17.48	19.34		16.4933	16.97	17.07	17.8433
Dlo_000290.1	21.04	23.42	16.95	13.35		48.95	41.22	103.31	20.43	39.55	23.05	2.02	47.34	13.3		40.6	73.35	36.98		67.57	69.45	73.66	63.94	66.17	74.98	48.58	53.05	53.12	48.89	68.26	48.24		70.2267	68.3633	51.5833	55.13
Dlo_000444.1	54.52	0	0.08	0.15		52.16	4.28	0.29	0.07	0.21	1.96	0	5.21	1.92		0.04	0.04	0.02		0.15	0	0	0.14	0	0	0	0.07	0	0	0	0		0.05	0.0466667	0.0233333	0
Dlo_000585.2	84.42	312.44	519.61	648.77		5.99	4.39	0	1.64	1.45	0.09	0.11	0.09	142.2		280.25	215.09	289.68		259.17	286.83	285.08	244.42	267.43	260.39	224.65	215.58	216.78	238.1	255.47	251.53		277.027	257.413	219.003	248.367
Dlo_026157.1	0	0	0	0.13		0	0	0	0	0	0	0	0	0
Dlo_026272.1	0.2	0	1.06	0.51		0.14	0	0.39	1.14	0.82	0.13	0	0	0.11		0.26	0.04	0.56		0.7	0	0.51	0.18	0.51	0.19	0.49	0.49	0.24	0	0.17	0.35		0.403333	0.293333	0.406667	0.173333
Dlo_028566.1	127.88	1.64	31.75	91.49		44.62	3.24	0.36	0.23	0.43	45.61	0.29	2.64	0.59		0.54	1.05	0.27		16.77	17.22	14	13.41	14.5	14.8	16.75	14.27	19.96	12.36	11.78	12.09		15.9967	14.2367	16.9933	12.0767
Dlo_030750.1	22.59	9.73	14.22	18.07		14.51	35.98	49.85	23.01	12.51	24.02	2.62	42.01	5.76		16.6	11.82	24.02		31.72	38.8	33.33	38.17	29.42	29.78	22.45	19.5	28.3	19.69	27.74	31.05		34.6167	32.4567	23.4167	26.16
Dlo_030836.1	4.96	67.38	116.84	44.52		13.48	0.38	0	0.12	0.22	0.75	0	1.36	44.8		111.88	118.08	70.07		31.24	28.3	28.98	35.14	35.18	34.91	31.05	36.43	30.63	34.58	30.3	34.15		29.5067	35.0767	32.7033	33.01
Dlo_032680.1	0.63	0	0.51	2.78		0.18	0.35	0.38	0.16	0.15	0.51	0	0.67	0		0	0.34	0		0.08	0	0	0.23	0.08	0	0	0	0	0.08	0.45	0		0.0266667	0.103333	0	0.176667
Dlo_002067.1	27.37	5.83	1.52	1.28		17.95	48.86	14.8	27.73	24.74	75.93	10.2	164.61	3.76		15.36	18.58	12.76		2.37	0.44	2.07	2.22	1.19	3.74	1.7	1.4	3.72	7.46	3.66	2.86		1.62667	2.38333	2.27333	4.66
Dlo_005616.1	101.91	0.17	18.71	33.3		0.24	579.36	76.96	20.59	29.55	759.72	6.36	57.36	15.24		0.06	12.54	0.32		0.23	0.22	0.35	0.42	0.91	1.12	0.11	0.11	0.21	0	0	0		0.266667	0.816667	0.143333	0
Dlo_007513.1	24.89	53.9	56.38	42.86		4.11	764.65	1603.19	115.23	232.25	76.3	4.32	118.69	23.08		85.72	253.94	99.24		161.3	164.45	168.76	147.59	146.19	150.89	80.6	77.48	82.7	71.66	84.2	76.83		164.837	148.223	80.26	77.5633
Dlo_005618.1	4.3	0	0.46	0.22		0.25	152.41	58.38	11.57	113.43	51.59	0	62.03	0		0.39	0.26	0.26
Dlo_013069.1	2.15	1.77	1.44	1.23		2.07	1.64	0.36	0.61	0.28	0.48	0	0	1.43		5.58	4.27	9.39		2.17	2.83	1.34	3.83	3.33	3.13	4.02	4.18	2.04	2.81	2.85	3.18		2.11333	3.43	3.41333	2.94667
Dlo_015407.1	5.89	0.72	0.72	0.23		6.44	36.23	2.13	60.7	105.23	8.76	0.56	8.49	27.93		3.14	3.23	3.42		8.09	7.72	9.87	12.01	11.04	10.69	5.74	6.45	6.36	3.36	4.77	5.86		8.56	11.2467	6.18333	4.66333
Dlo_015474.1	77.82	2.85	0.55	1.33		42.88	4.44	11.23	5.13	2.39	15.82	0	7.74	0.22		1.29	0.47	0.46		0.28	0	0	0	0	0	0.42	0	0.13	0.13	0.13	0.39		0.0933333	0	0.183333	0.216667
Dlo_016076.1	1.05	0	0.14	0.67		0.9	0	0.1	0.13	0.25	0	0	0	0		0.16	0.08	0.35		0	0.19	0	0.19	0.33	0.2	0.2	0	0.25	0.31	0.25	0		0.0633333	0.24	0.15	0.186667
Dlo_018664.1	0	291.45	201.89	69.55		0	0.13	0	0	0.11	0.24	0.86	0	0.1		239.41	248.84	213.37		141.43	138	140.02	134.73	143.14	126.57	150.57	144.26	148.81	148.59	140.93	130.98		139.817	134.813	147.88	140.167
Dlo_018981.1	27.85	4.13	11.58	27.12		46.14	411.52	12.63	32.51	31.97	4.01	0	19.12	193.99		1.07	3.85	1.49		1.8	1.64	2.6	0.79	2.45	1.57	2.62	0.31	1.3	0.89	1.46	1.88		2.01333	1.60333	1.41	1.41
Dlo_019371.1	0.19	0	0	0		0	3.19	0	0.25	0.23	0	0.3	0	0.21		0.58	0.08	0.15		0	0	0	0	0	0	0	0	0.12	0	0	0.25		0	0	0.04	0.0833333
Dlo_019916.1	376.32	50.92	85.43	61.4		308.79	516.42	78.8	764.25	1107.15	964.19	919.74	250.25	214.28		58.37	65.08	42.62		91.31	82.42	82.6	96.74	101.1	107.96	84.1	92.05	91.61	101.97	116.88	93.23		85.4433	101.933	89.2533	104.027
Dlo_021787.1	150.42	208.96	271.45	411.33		26.36	34.24	1.76	2.26	1.6	7.85	0	6.95	336.03		118.58	68.42	111.42		66.54	67.5	65.07	70.87	79.08	72.59	83.6	80.04	82.06	86.71	96.04	88.13		66.37	74.18	81.9	90.2933
Dlo_022309.1	4.47	0.57	0.19	0.37		0.83	0.99	0	0.37	0.34	0.19	0	0	0		0.65	0.61	0.86		0.19	0.09	0.1	0.35	0.19	0.37	0.47	0.37	0.18	0.26	0.17	0.27		0.126667	0.303333	0.34	0.233333
Dlo_022310.1	8.19	5.72	62.25	40.49		46.06	81.77	22.91	44.75	38.68	64.86	1.32	181.32	8.44		4.49	16.95	7.67		7.99	7.92	12.98	7.55	10.55	11.3	4.35	6.1	2.74	3.64	4.01	5.57		9.63	9.8	4.39667	4.40667
Dlo_022353.1	207.79	117.8	238.81	282.02		96.49	544.93	171.44	20.68	67.39	603.85	12.24	154.9	40.39		34.92	110.85	35.94		63.74	49.24	57.31	65.02	69.4	59.01	55.14	57.77	57.28	52.19	65.55	51.42		56.7633	64.4767	56.73	56.3867
Dlo_022355.1	35.5	84.76	215.92	164.19		44.39	74.43	37.92	4.59	5.61	23.38	0.71	14.63	3.69		35.49	51.38	34.39		42.01	57.53	50.02	35.57	47.36	49.89	52.41	48.71	58.26	52.4	70.66	60.76		49.8533	44.2733	53.1267	61.2733
Dlo_022612.1	190.5	9.28	15.01	11.9		61.91	103.68	76.22	351.65	151.27	166.84	58.19	387.07	38.5		88.63	222.73	62.81		55.12	53.95	56.01	40.85	41.98	51.35	26.46	29.83	24.29	29.91	33.49	30.83		55.0267	44.7267	26.86	31.41
Dlo_022613.1	56	7.14	32.39	39.65		35.77	53.16	5.02	83.3	119.58	86.98	47.95	29.1	23.16		49.83	245.15	43.25		165.74	175.53	179.91	129.55	148.27	146.53	83.78	72.76	73.81	47.38	61.31	52.84		173.727	141.45	76.7833	53.8433
Dlo_022634.1	1.43	1.42	0.85	0.41		1.14	0.87	0.31	0.4	1.5	7.36	2.24	27.83	0		0.71	9.66	0.83		7.28	8.17	8.19	5.7	8.05	5.71	4.27	6.75	3.57	5.19	4.85	3.84		7.88	6.48667	4.86333	4.62667
Dlo_023411.1	0.9	0	0	0		2.6	0.49	0.36	0.69	1.92	0	0	0.24	0		0	0.07	0
Dlo_023666.1	16.67	19.08	18.16	27.68		15.01	5.32	1.5	3.85	1.46	21.26	4.75	17.5	4.83		11.14	7.27	14.12		9.16	9.42	10.22	9.35	7.89	10.2	8.47	8.16	7.74	8.16	7.98	8.53		9.6	9.14667	8.12333	8.22333
Dlo_025226.1	392.55	29.05	32.55	55.26		187.99	213.65	363.92	417.56	283.03	317.37	697.23	244.68	244.38		65.58	50.28	103.04		60.21	58.73	61.06	58.56	61.57	55.99	79.69	80.73	81.64	86.08	85.27	82.72		60	58.7067	80.6867	84.69
Dlo_025295.1	62.76	8.77	3.82	1.02		31.8	302.39	1482.87	442.47	265.63	198.9	55.55	115.67	90.52		4.57	33.07	6.22		15.77	13.31	9.72	10.07	12.47	9.09	4.39	7.84	7.52	6.56	7.16	8.48		12.9333	10.5433	6.58333	7.4
Dlo_025714.2	499.33	57.01	175.89	339.25		162.49	1874.12	980.95	235.38	242.66	1158.95	525.49	767.26	341.26		174.56	115.38	131.24		178.12	177.65	185.65	153.55	168.61	172.88	170.81	157.26	171.57	159.57	178.4	161.04		180.473	165.013	166.547	166.337
Dlo_025861.1	16.87	5.4	2.57	3.52		30.3	10.69	5.21	2.42	6.77	3.8	0	2.31	3.29		6.9	10.19	5.25		5.41	5.95	7.68	5.03	5.43	4.9	5.23	7.61	4.49	6.1	6.04	6.43		6.34667	5.12	5.77667	6.19
Dlo_028976.1	16.96	1.47	4.42	2.43		29.71	0.57	0	0.11	0.79	2.1	70.76	10.86	21.67		0.8	1.25	0.31		0.37	0.05	0	0.15	0.21	0.21	0.1	0.3	0.15	0.39	0.14	0.1		0.14	0.19	0.183333	0.21
Dlo_030328.1	8.34	37.36	17.71	13.55		5.68	1.91	1.61	2.64	2.73	13.2	869.23	22.33	132.41		23.4	54.24	10.58		8.15	9.55	10.73	6.8	9.88	9.78	7.03	6.55	7.38	8.93	8.99	7.47		9.47667	8.82	6.98667	8.46333
Dlo_033259.1	2.82	0.35	0.95	1.38		5.33	2.66	39.29	2.68	1.46	13.78	1.66	86.7	1.72		0.46	0.61	0.4		2.14	2.19	1.46	1.22	1.19	1.64	0.47	1.5	0.89	0.44	0.65	1.33		1.93	1.35	0.953333	0.806667
Dlo_033261.1	596.66	22.21	146.25	136.19		95.9	271.04	281.36	119.35	91.85	720.88	276.32	109.55	107.22		36.08	93.83	22		40.84	41.36	44.46	34.34	39.56	36.96	31.72	33.77	27.12	27.15	35.04	33.95		42.22	36.9533	30.87	32.0467
Dlo_033262.1	47.4	15.24	48.58	44.73		71.95	36.71	873.76	27.74	9.41	69.63	1.28	109.55	13.77		26.51	50.94	21.93		11.97	12.06	10.98	12.03	14.61	12.89	7.58	5.36	7.3	10.07	8.15	8.29		11.67	13.1767	6.74667	8.83667
Dlo_034081.1	0.22	0.32	2.92	2.8		0.95	1.95	0.54	5.83	0.91	0	0	0.43	0.12		0.29	0.1	0.78		0.35	0.93	0.35	0.64	0.74	0.67	0.41	0.6	1.02	1.04	0.73	0.64		0.543333	0.683333	0.676667	0.803333
Dlo_001192.1	13.37	21.1	14.21	39.62		23.73	6.89	10.43	14.8	2.57	18.36	0	11.02	30.29		21.78	7.35	27.1		43.59	48.35	53.57	40.04	48.29	46.12	48.7	52.61	47.58	58.45	59.78	60.65		48.5033	44.8167	49.63	59.6267
Dlo_001352.1	35.22	1.99	3	2.28		12.44	155.71	27.31	23.7	16.63	50.53	2.96	153.54	2.44		8.9	17.6	6.01		7.49	7.87	6.14	9.41	12.16	10.38	13.39	14.74	12.5	13.06	13.83	13.19		7.16667	10.65	13.5433	13.36
Dlo_004403.1	63.6	50.38	48.02	51.57		57.86	54.34	72.76	67.12	152.38	54.07	24.55	122.17	30.21		82.19	79.94	56.28		107.93	105.21	104.17	110.27	102.98	114.9	110.08	115.05	114.33	111.98	107.43	109.11		105.77	109.383	113.153	109.507
Dlo_005211.1	0	0	0	0.18		0.4	0.19	0	0.18	0.17	0	0	0	0		0	0	0.05		0.55	0.09	0	0.26	0	0.18	0	0	0.09	0.17	0	0		0.213333	0.146667	0.03	0.0566667
Dlo_005429.1	352.05	0	2.51	1.98		9.51	137.66	32.36	49.11	98.04	2.92	0.53	1.79	3.31		0	0.19	0.89		13.16	13.4	17.85	15.73	18.46	12.39	6.84	10.68	9.82	6.11	8.34	9.11		14.8033	15.5267	9.11333	7.85333
Dlo_006180.1	2.39	0	0	0		9.09	2.08	2.15	4.68	8.97	0.86	0	1.72	0		0	0	0.16		0	0.15	0.47	0	0.3	0	0	0	0	0	0	0		0.206667	0.1	0	0
Dlo_006200.1	109.19	0.42	0.28	0.55		10.25	19.76	41.64	3.18	1.73	2.49	24.55	10.2	2.95		4.07	3.24	1.81		1.73	2.25	3.85	2.14	1.75	3.27	1.59	3.38	2.18	3.89	3.18	1.48		2.61	2.38667	2.38333	2.85
Dlo_007316.1	14.84	1.49	9.79	10.94		1.07	483.68	190.79	168.24	247.76	1108.66	2.04	646.26	3.63		2.85	134.14	1.19		0.76	2.08	0.52	0.94	0.51	1.61	1.38	0.49	0.71	0.35	0.69	1.65		1.12	1.02	0.86	0.896667
Dlo_007317.1	143.65	5.39	130.97	157.73		0.52	385.61	187.53	58.26	52.54	1156.72	5.9	255.06	7.02		1.95	95.46	2.22		0.97	1.41	1.74	2.59	2.2	2.03	1.56	2.36	1.37	1.13	1.34	0.23		1.37333	2.27333	1.76333	0.9
Dlo_007342.1	478.9	53.72	346.19	728.87		44.69	685.64	126.98	57.3	253.42	931	139.85	87.76	168.4		112.07	426.68	91.1		58.95	50.51	53.58	63.16	66.08	70.06	41.72	46.71	40.6	49.86	51.47	43.54		54.3467	66.4333	43.01	48.29
Dlo_007774.3	37.59	98.26	151.23	121.39		51.5	22.91	22.76	50.01	83.66	38.46	28.97	169.17	19.45		34.68	15.04	27.26		42.3	44.04	39.68	39.04	40.98	35.3	35.01	36.69	34.12	38.65	45.53	40.2		42.0067	38.44	35.2733	41.46
Dlo_007909.1	0	0	0	0		0	0	0	2.33	0	0	0	0	0
Dlo_009842.1	12.93	22.27	33.14	17.77		2.87	0.85	0	3.63	0.15	0.33	0	0.33	2.43		92.27	110.37	51.19		13.9	13.31	15.61	20.95	16.5	20.2	41.95	44.59	49.19	50.49	56.59	44.4		14.2733	19.2167	45.2433	50.4933
Dlo_009877.1	6.89	0.48	0	0.62		8.36	296.96	285.53	400.03	783.56	34.81	3.03	152.01	22.18		0.23	0.37	0.18		0	0	0	0	0	0.39	0.23	0.23	0.07	0.15	0.22	0.22		0	0.13	0.176667	0.196667
Dlo_010734.1	263.74	235.8	190.94	200.99		99.69	133.32	98.18	90.11	96	200.4	106.15	129.54	50.75		148.57	277.74	112.48		122.92	122.94	121.08	121.5	127.85	131.41	116.22	123.01	119.06	127.48	140.93	123.73		122.313	126.92	119.43	130.713
Dlo_011527.1	6.28	367.26	484.12	511.04		9.86	0.28	0.1	0.19	0.12	0.14	0	0.34	0.67		162.51	123.95	146.05		94.31	102.79	98.05	89.65	100.01	99.68	103.32	94.78	88.04	103.16	103.04	100.35		98.3833	96.4467	95.38	102.183
Dlo_011586.1	1.92	0	0	0.36		5.35	14.88	0.41	55.6	0.49	1.64	22.82	3.81	8.36						0	0.61	0.55	0	1.17	0.18	0.09	0.26	0	0	0.33	0.17		0.386667	0.45	0.116667	0.166667
Dlo_012769.1	1.31	0	0.91	0.45		0	0	0	0	0	0	0	0	0						0.25	0	0	0	0.25	0	0	0.25	0	0	0	0.23		0.0833333	0.0833333	0.0833333	0.0766667
Dlo_013163.1	14.37	22.4	37.21	52.59		5.38	34.28	15.34	10.44	18.93	69.33	12.21	11.15	32.76		26.84	62.78	36.69		22.56	26.47	28.63	23.75	22.95	24.14	40.02	33.34	38.34	48	53.07	58.02		25.8867	23.6133	37.2333	53.03
Dlo_013715.1	5.87	0	0	0		0	5.74	0	7.52	9.79	17.62	31.38	0.75	11.34
Dlo_014085.1	0	0	0	0.35		0	0	0	0	1.83	0	0	1.71	0						0	0.55	0	0	0	0	0	0	0	0.17	0.17	0		0.183333	0	0	0.113333
Dlo_014268.1	0.33	42.8	51.01	77.22		0	0	0.07	1.35	0.16	0	0	0	86.26		19.65	15.28	26.99		25.85	26.54	27.41	28.42	25.87	24.09	27	21.74	23.29	24	21.75	25.56		26.6	26.1267	24.01	23.77
Dlo_014296.1	0.5	0.33	0.22	0.65		0	1.09	0	0	0.59	0	0	1.75	0		0.06	0.37	0.12		0	0	0.23	0.1	0	0	0.22	0.11	0	0	0	0		0.0766667	0.0333333	0.11	0
Dlo_014298.1	0.16	22.25	18.42	7.97		0.91	0.22	0	0	0.19	0	0	2.08	0		11.69	21.63	5.66		8.89	7.08	7.36	9.15	9.55	7.62	9.28	10.44	8.56	7.38	10.08	7.91		7.77667	8.77333	9.42667	8.45667
Dlo_014299.1	5.31	1.37	0.69	0.45		0	0	0	0	0	0.23	0	0.23	0		0.13	2.64	0.19		0.46	0.33	0	0.21	0.23	0.11	0.34	0.78	0.65	0.21	0.32	0.43		0.263333	0.183333	0.59	0.32
Dlo_014300.1	3.63	0.58	2.33	3.26		1.38	0	0	0	0	0	0	1.51	0.21		0.14	3.84	0		0.13	0	0	0	0.26	0	0.26	0.25	0.49	0	0.36	0.12		0.0433333	0.0866667	0.333333	0.16
Dlo_014678.1	65.19	136.37	74.36	87.42		12.78	194.52	326.25	7.4	35.69	99.04	12.18	199.29	18.07		160.48	546.95	133.4		298.2	238.14	269.94	277.63	287.81	322.57	247.44	264.83	266.92	273.68	307.27	264.26		268.76	296.003	259.73	281.737
Dlo_014727.1	3.47	1.26	22.1	51.41		0.72	17.4	1.15	17.66	34.87	19.5	4.18	9.35	3.81		1.91	152.15	2.15		206.67	224.84	215.29	145.76	148.34	141.98	57.43	52.1	61.34	39.32	55.93	40.02		215.6	145.36	56.9567	45.09
Dlo_014729.1	0	4.54	8.77	22.04		0	1.24	0	0	0	0	0	0	0		14.72	31.59	19.95		35.38	31	42.86	45.78	41.41	43.34	27.69	35.91	30.54	25.72	39.23	29.14		36.4133	43.51	31.38	31.3633
Dlo_014745.1	0.44	0	0.3	0		1.27	1.21	0	0	0	16.76	0	0.88	0						0	0	0.16	0	0	0	0	0	0	0	0	0		0.0533333	0	0	0
Dlo_014747.1	0.42	0	0	0		0	0.29	0	0.26	0.25	2.21	0.33	0.55	0
Dlo_014817.1	0.17	0	0	0		0.97	0	0	0	0	0	0	0	0		0	0.06	0
Dlo_015023.1	3.71	27.7	24.75	38.75		0	0	0	0	0	0	0	0	14.88		9.83	10.65	8.05		3.69	4.45	6.17	6.07	5.86	5.98	7.84	8.22	6.66	6.45	4.85	7.49		4.77	5.97	7.57333	6.26333
Dlo_015183.1	2.78	19.78	14.73	18.24		3.28	17.5	5.14	12.51	1.94	0.34	0.4	1.17	0.41		17.49	40.13	10.97		16.86	18.54	18.07	18.1	19.11	18.46	31.28	32.47	29.83	35.21	36.32	34.69		17.8233	18.5567	31.1933	35.4067
Dlo_015606.1	3.49	5.53	14.52	40.81		1.6	0.87	1.26	0.8	1.12	9.67	2.98	1.46	159.95		1.54	1.52	1.84		6.54	7.66	4.52	4.52	4.34	2.7	2.6	1.23	0.79	1.86	2.52	1.87		6.24	3.85333	1.54	2.08333
Dlo_015669.1	93.71	23.05	50.59	117.51		5.25	44.92	39.5	21.93	35.99	394.41	15.69	3.3	13.35		11.59	491.69	19.52		119.95	114.9	140.71	98.38	109.03	99.34	60	60.43	66.19	66.8	77.92	58.85		125.187	102.25	62.2067	67.8567
Dlo_016593.1	395.16	16.13	46.6	69.62		166.02	711.93	2060.74	699.42	462.59	699.65	7.18	621.58	88.14		40.74	238.15	46.86		218.34	201.41	220.3	203.32	199.08	191.31	149.64	156.58	155.01	145.7	160.45	143.87		213.35	197.903	153.743	150.007
Dlo_016787.1	0.75	0.26	2.07	5.72		1.09	2.76	0	0.64	0.59	0.33	0	0.66	0		1.42	4.63	0.86		7.01	8.27	7.79	13.82	15.1	10.43	5.62	6.01	8.82	2.84	5.95	4.04		7.69	13.1167	6.81667	4.27667
Dlo_016788.1	1.63	1.11	3.36	9.49		0	0.74	0	1.03	2.56	11.49	0.85	1.07	1.18		2.66	29.05	1.95		25.21	26.3	26.05	17.84	18.36	26.14	10.97	13.59	8.74	6.77	7.06	4.98		25.8533	20.78	11.1	6.27
Dlo_016794.1	0.57	0	0	0		0	5.34	1.69	5.75	5.35	2.25	0	2.99	2.77
Dlo_017325.1	0.39	7.23	4.54	3.36		3.38	0.36	0	0	0	0.17	0	0	0.14		4.42	4.52	1.17		1.11	1.31	0.61	1.11	0.94	1.26	1.58	0.74	1.76	2.05	3.12	2.54		1.01	1.10333	1.36	2.57
Dlo_018830.1	581.17	112.81	73.74	105.21		947.16	716.4	830.64	359.95	761.31	668.71	557.12	977	497.01		179.75	240.51	154.84		118.38	103.54	106.45	117.75	123.36	117.18	99.91	101.42	99.7	101.92	96.16	98.48		109.457	119.43	100.343	98.8533
Dlo_022579.1	0	0	0	0.65		0	0.33	0	0	0	5.95	0	0.95	0		0.18	0.48	0		0	0	0.36	0	0.52	0.51	0	0.17	0.33	0	0	0.16		0.12	0.343333	0.166667	0.0533333
Dlo_023455.1	2.84	0	0	0		0.95	0	0	0	0	0	0	0	0
Dlo_023524.1	822.24	102.33	339.27	369.58		17.85	163.14	139.64	23.82	148.63	574.13	467.63	70.32	69.69		66.49	460.62	68.38		1123.73	1032.89	1106.04	1050.96	1077.55	1039.46	906.94	943.08	974.21	960.17	1025.8	1004.71		1087.55	1055.99	941.41	996.893
Dlo_023742.1	0	0	0	0		1.21	0	0.21	0	0.25	0.28	0	0	0		0.08	0	0
Dlo_023983.1	74.49	0.43	3.32	2.26		6.7	198.28	14.98	23.22	87.34	3.85	9.33	9.2	14.99		1.25	0.94	0.54		9.96	8.69	6.83	7.14	10.08	8.2	5.09	2.87	4.77	2.93	3.52	2.68		8.49333	8.47333	4.24333	3.04333
Dlo_024437.1	137	4.24	11.92	6.2		53.63	140.83	14.82	260.65	150.02	40.77	5.59	28.47	10.51		40.45	22.59	36.13		17.22	18	16.19	17.82	17.64	23.22	11.39	11.29	13.73	9.95	11.62	11.07		17.1367	19.56	12.1367	10.88
dlo_039227.1	1.88	0	0	0
Dlo_026624.1	76.36	38.78	39.96	57.6		67.69	103.86	57.62	23.32	18.64	48.33	44.79	44.77	18.29		42.2	24.18	32.2		61.51	57.96	58.65	73.02	67.22	66.29	84.26	88.31	91.29	80.3	76.31	78.33		59.3733	68.8433	87.9533	78.3133
Dlo_027012.1	6.13	3.35	3.24	4.35		20.63	8.67	8.21	1.73	3.57	5.17	1.98	12.21	7.09		4.75	3.57	2.86		5.1	5.11	5.17	5.28	6.26	6.55	5.77	8.91	6.74	7.31	5.92	5.27		5.12667	6.03	7.14	6.16667
Dlo_027111.1	0	0	0	0		1.41	0	0	0	0	0	0	0	0
Dlo_028019.1	856.7	107.76	481.49	482.63		22.33	168.47	148.51	22.42	158.17	607.12	477.1	71.87	59.29		71.33	486.61	72.68		1170.12	1084.8	1192.25	1090.1	1150.39	1082.71	996.05	974.61	1012.07	1015.61	1097.45	1042.03		1149.06	1107.73	994.243	1051.7
Dlo_028757.1	0	0	0	0		0	126.97	38.87	17.31	52.95	7.24	0	173.75	0		0	0.53	0		0.27	0	0	0	0	0.13	0.13	0	0.25	0	0	0.12		0.09	0.0433333	0.126667	0.04
Dlo_029125.1	33.59	5.44	6.36	5.97		31.35	332.32	400.98	111.9	350.61	67.29	15.7	245.37	24.97		6.81	11.72	14.28		19.77	20.5	19.8	18.76	19.96	16.72	11.83	11.88	11.69	10.08	9.12	8.86		20.0233	18.48	11.8	9.35333
Dlo_029889.1	0	0	0.13	0.13		0.15	0	0	0.26	0.36	0	0.16	0.13	0.11						0.19	0	0	0	0.06	0	0.06	0	0	0.06	0	0		0.0633333	0.02	0.02	0.02
Dlo_030601.1	0.16	0	0.22	0.42		2.1	1.55	0.48	1.03	0.19	1.72	0.25	0.43	0		0	0.12	0.06		0.43	0	0.44	0	0	0.11	0	0	0	0	0	0		0.29	0.0366667	0	0
Dlo_030665.1	41.83	0.35	7.24	11.06		3.74	652.22	82.99	39.04	49.21	330.89	143.34	163.19	9.39		0.26	2.13	0.26		1.05	1.47	0	2.06	1.29	0.34	1.5	0.45	1.42	1.08	0.96	1.52		0.84	1.23	1.12333	1.18667
Dlo_031266.1	0.8	0	0	0		1.02	0.24	0.26	0.22	0	0.59	0	0	0.38						0	0	0	0	0.28	0	0	0.05	0	0	0	0		0	0.0933333	0.0166667	0
Dlo_031619.1	14.39	0	0.11	0.22		40.66	1.73	7.09	7.58	1.09	5.69	0.53	17.11	0.46		0.47	0	0.41		0.51	0.39	0.4	0.27	0.79	1	0.89	0.72	0.21	0.89	0.36	0.63		0.433333	0.686667	0.606667	0.626667
Dlo_031681.1	0	5.96	4.96	33.99		0	0	0	0	0	0	0	0	0.9		0.21	0.55	0.11
Dlo_031750.1	86.22	0.73	60.23	137.26		0.42	109.14	25.93	9.51	20.31	695.33	15.89	51.2	21.54		0.44	15.9	0.44		0.49	0.56	0.4	0.99	1.17	0.86	0.1	0.84	0.55	0.54	1.51	0.81		0.483333	1.00667	0.496667	0.953333
Dlo_032272.1	54.44	0	0	0.07		58.52	10.66	0.45	0.14	0.6	2.7	0.09	11.68	0.37						0.03	0	0	0	0	0	0	0	0	0	0	0		0.01	0	0	0
Dlo_002336.1	0	46.41	18.71	27.97		3.53	0	0	0.39	0	0	0	0	0		36.58	42.24	21.47		17.43	14.1	15.71	15.19	14.74	17.15	20.87	19.13	16.39	18.63	18.24	16.64		15.7467	15.6933	18.7967	17.8367
Dlo_002919.1	8.4	0.48	1.95	0.32		0.96	51.74	5.42	0.6	3.57	55.5	17.12	27.62	1.2		0.54	2.69	0.36		2.85	1.48	1.38	1.09	1.53	3.14	0.51	1.48	1.11	1.25	1.54	0.63		1.90333	1.92	1.03333	1.14
Dlo_003511.1	5.22	1.78	3.61	1.74		0.86	0	0	0	0	0.2	0	0	0		0.95	1.31	0.56		4.84	2.57	2.72	2.02	2.38	2.62	3.79	3.53	3.9	3.76	5.26	3.41		3.37667	2.34	3.74	4.14333
Dlo_004486.1	9.67	0.26	1.75	1.57		4.44	27.84	3.75	7.7	13.62	13.43	32.67	26.58	7.26		1.57	1.46	2		0.11	0	0.39	0.52	0.28	0.38	0.32	0.21	0.05	0.47	0.15	0.1		0.166667	0.393333	0.193333	0.24
Dlo_004646.1	3.94	491.37	610.1	759.4		0.41	0	0	0	0	0	0	0	0		293.09	219.87	256.39		130.23	131.42	122.38	119.36	116.86	123.7	154.35	143.78	148.32	164.18	170.4	161.82		128.01	119.973	148.817	165.467
Dlo_008317.1	7.6	0	0	0		2.87	13.16	1.8	10.57	5.77	7.45	0	6.45	0.98		0.27	0.14	0.07		0	0	0.25	0.11	0.12	0.24	0.12	0	0	0	0	0.23		0.0833333	0.156667	0.04	0.0766667
Dlo_008555.1	39.17	66.84	233.89	279.2
Dlo_009069.1	0.62	0	0	0		0.9	1.71	3.39	0.39	2.57	1.23	0	4.93	0
Dlo_009070.1	0	0.52	0.7	0.69		1.85	0.7	0	0.33	0.61	0.34	0	1.36	0.28		1.93	1.41	0.19		0.92	1.26	0.38	0.17	0.56	1.27	0	0.36	0.52	0.17	1.35	1.21		0.853333	0.666667	0.293333	0.91
Dlo_009234.2	37.55	49.34	42.55	42.89		48.44	17.42	18.1	42.2	52.83	36.32	21.8	133.24	15.51		83.39	71.91	80.53		32.15	32.99	32.7	36.05	32.4	34.05	34.78	33.22	37.14	32.83	32	34.75		32.6133	34.1667	35.0467	33.1933
Dlo_009939.1	8.55	0.44	1.98	3.25		12.55	0.81	0.29	1.12	0.52	3.33	0	12.85	0		0.22	0.96	0.28		0.39	0.56	0.3	0.36	0.88	0	0.77	0.19	0.18	0.36	0.18	0.18		0.416667	0.413333	0.38	0.24
Dlo_012177.1	0	0	0	0
Dlo_012821.1	19.37	16.04	17.95	18.6		22.08	9.67	9.69	7.7	23.6	15.64	11.31	59.73	9.19		27.69	22.56	27.18		16.98	16.72	14.25	13.49	18.02	15.38	16.39	16.92	18.52	13.06	16.51	12.39		15.9833	15.63	17.2767	13.9867
Dlo_015581.1	68.31	0.23	3.44	2.29		67.2	64.24	19.46	334.04	328.1	4.07	0.86	1.35	13.47		0.23	0.06	0.26		6.88	7.11	7.16	8.12	7.45	6.77	4.58	5.4	5.17	4.55	3.99	4.97		7.05	7.44667	5.05	4.50333
Dlo_017387.1	445.52	0.81	124.64	160.11		1.17	195.45	12.24	3.85	15.04	472.63	90.64	12.01	88.53		0.91	20.84	0.15		0.14	0	0.14	0.78	1.12	3.01	0	0.54	0.13	0.13	1.92	0.78		0.0933333	1.63667	0.223333	0.943333
Dlo_017388.1	7.48	2.16	1.45	1.42		0.76	14.17	2.88	13.79	39.68	14.81	51.84	0.49	24.8		3.28	5.7	2.99		4.76	4.48	4.91	6.34	6.36	10.11	2.31	3.94	3.59	4.42	6.65	5.88		4.71667	7.60333	3.28	5.65
Dlo_025387.1	0	0	0.16	0		0	0	0	0	0	0	0	0	0		0.04	0.09	0.09		0	0	0	0	0.15	0	0.15	0	0	0	0	0		0	0.05	0.05	0
SUM	8897.38	3746.59	6283.83	7626.92		3583.1	12808	11765.3	6022.15	7710.03	14196.6	6021.47	7956.06	3831.15		3448.89	6818.18	3071.69															5770.59	5582.93	4932.11	5149.25

## Sheet: differentially expressed
Table S9.2 Differentially expressed DlAP2/ERF genes in different development stages and treatments
Gene ID	NEC	EC	IcpEC	GE	NEC vs EC	EC vs IcpEC	IcpEC vs GE		Gene ID	White	Dark	Blue	Wihte vs Dark	Dark vs Blue	White vs Blue		gene_id	2.4-D+KT	2.4-D	KT	MS	2.4-D+KT vs 2.4-D	2.4-D+KT vs KT	2.4-D+KT vs MS	2.4-D vs KT	2.4-D vs MS	KT vs MS
Dlo_000247.1	0.89	0	1.52	2.37		1.33342			Dlo_000247.1	0	2	0.08	1.58496	-1.47393			Dlo_002067.1	1.62667	2.38333	2.27333	4.66			1.10757
Dlo_000287.1	17.17	38	23.65	15.74	1.10192				Dlo_005616.1	0.06	12.54	0.32	3.67509	-3.35862			Dlo_007513.1	164.837	148.223	80.26	77.5633		-1.02915	-1.07783
Dlo_000444.1	54.52	0	0.08	0.15	-5.79494				Dlo_007513.1	85.72	253.94	99.24	1.55572	-1.3467			Dlo_015407.1	8.56	11.2467	6.18333	4.66333					-1.11267
Dlo_000585.2	84.42	312.44	519.61	648.77	1.87554				Dlo_018981.1	1.07	3.85	1.49	1.22835				Dlo_022310.1	9.63	9.8	4.39667	4.40667				-1.00089
Dlo_026272.1	0.2	0	1.06	0.51		1.04264			Dlo_022310.1	4.49	16.95	7.67	1.70911	-1.04988			Dlo_022612.1	55.0267	44.7267	26.86	31.41		-1.00792
Dlo_028566.1	127.88	1.64	31.75	91.49	-5.60935	3.63289	1.4978		Dlo_022353.1	34.92	110.85	35.94	1.63871	-1.59831			Dlo_022613.1	173.727	141.45	76.7833	53.8433		-1.16757	-1.67171		-1.37707
Dlo_030750.1	22.59	9.73	14.22	18.07	-1.13653				Dlo_022612.1	88.63	222.73	62.81	1.31971	-1.8099			Dlo_009842.1	14.2733	19.2167	45.2433	50.4933		1.59823	1.75337	1.1937	1.34884
Dlo_030836.1	4.96	67.38	116.84	44.52	3.52019		-1.37226		Dlo_022613.1	49.83	245.15	43.25	2.27579	-2.47579			Dlo_013163.1	25.8867	23.6133	37.2333	53.03			1.00687		1.13432
Dlo_032680.1	0.63	0	0.51	2.78			1.32384		Dlo_022634.1	0.71	9.66	0.83	2.64014	-2.54229			Dlo_014727.1	215.6	145.36	56.9567	45.09		-1.90199	-2.23251	-1.33647	-1.667
Dlo_002067.1	27.37	5.83	1.52	1.28	-2.05441	-1.43846			Dlo_025226.1	65.58	50.28	103.04		1.02067			Dlo_015606.1	6.24	3.85333	1.54	2.08333		-1.51116	-1.2315
Dlo_005616.1	101.91	0.17	18.71	33.3	-6.45873	4.07435			Dlo_025295.1	4.57	33.07	6.22	2.61275	-2.23843			Dlo_016787.1	7.69	13.1167	6.81667	4.27667					-1.4197
Dlo_007513.1	24.89	53.9	56.38	42.86	1.08441				Dlo_030328.1	23.4	54.24	10.58	1.17883	-2.25408	-1.07525		Dlo_016788.1	25.8533	20.78	11.1	6.27		-1.15009	-1.88507		-1.58298
Dlo_005618.1	4.3	0	0.46	0.22	-2.40599				Dlo_033261.1	36.08	93.83	22	1.3547	-2.04371			Dlo_023983.1	8.49333	8.47333	4.24333	3.04333			-1.23137		-1.22833
Dlo_015407.1	5.89	0.72	0.72	0.23	-2.0021				Dlo_033262.1	26.51	50.94	21.93		-1.17961			Dlo_029125.1	20.0233	18.48	11.8	9.35333			-1.0219
Dlo_015474.1	77.82	2.85	0.55	1.33	-4.35563	-1.31259			Dlo_001192.1	21.78	7.35	27.1	-1.44792	1.75072			Dlo_017387.1	0.0933333	1.63667	0.223333	0.943333	1.26998			-1.1079
Dlo_016076.1	1.05	0	0.14	0.67	-1.03562				Dlo_001352.1	8.9	17.6	6.01		-1.40782			Dlo_017388.1	4.71667	7.60333	3.28	5.65				-1.00728
Dlo_018664.1	0	291.45	201.89	69.55	8.19205		-1.52398		Dlo_007316.1	2.85	134.14	1.19	5.13345	-5.94738
Dlo_018981.1	27.85	4.13	11.58	27.12	-2.49154	1.2941	1.16046		Dlo_007317.1	1.95	95.46	2.22	5.03114	-4.9048
Dlo_019916.1	376.32	50.92	85.43	61.4	-2.86143				Dlo_007342.1	112.07	426.68	91.1	1.91932	-2.21526
Dlo_022309.1	4.47	0.57	0.19	0.37	-1.80078				Dlo_007774.3	34.68	15.04	27.26	-1.15344
Dlo_022310.1	8.19	5.72	62.25	40.49		3.23453			Dlo_009842.1	92.27	110.37	51.19		-1.09352
Dlo_022353.1	207.79	117.8	238.81	282.02		1.01336			Dlo_010734.1	148.57	277.74	112.48		-1.29648
Dlo_022355.1	35.5	84.76	215.92	164.19	1.23241	1.33879			Dlo_013163.1	26.84	62.78	36.69	1.19594
Dlo_022612.1	190.5	9.28	15.01	11.9	-4.21943				Dlo_014298.1	11.69	21.63	5.66		-1.76464
Dlo_022613.1	56	7.14	32.39	39.65	-2.80786	2.03632			Dlo_014299.1	0.13	2.64	0.19	1.68762	-1.61298
Dlo_025226.1	392.55	29.05	32.55	55.26	-3.71111				Dlo_014300.1	0.14	3.84	0	2.08597	-2.27501
Dlo_025295.1	62.76	8.77	3.82	1.02	-2.70622	-1.01933	-1.25468		Dlo_014678.1	160.48	546.95	133.4	1.76269	-2.02751
Dlo_025714.2	499.33	57.01	175.89	339.25	-3.10851	1.60848			Dlo_014727.1	1.91	152.15	2.15	5.71778	-5.60345
Dlo_025861.1	16.87	5.4	2.57	3.52	-1.4814				Dlo_014729.1	14.72	31.59	19.95	1.05183
Dlo_028976.1	16.96	1.47	4.42	2.43	-2.8622	1.13378			Dlo_015183.1	17.49	40.13	10.97	1.15345	-1.78077
Dlo_030328.1	8.34	37.36	17.71	13.55	2.03811	-1.03579			Dlo_015669.1	11.59	491.69	19.52	5.29033	-4.58558
Dlo_033259.1	2.82	0.35	0.95	1.38	-1.50061				Dlo_016593.1	40.74	238.15	46.86	2.51841	-2.32102
Dlo_033261.1	596.66	22.21	146.25	136.19	-4.68651	2.66545			Dlo_016787.1	1.42	4.63	0.86	1.21813	-1.59783
Dlo_033262.1	47.4	15.24	48.58	44.73	-1.57546	1.61021			Dlo_016788.1	2.66	29.05	1.95	3.03745	-3.34858
Dlo_034081.1	0.22	0.32	2.92	2.8		1.57032			Dlo_017325.1	4.42	4.52	1.17		-1.34697	-1.3206
Dlo_001192.1	13.37	21.1	14.21	39.62			1.41717		Dlo_023524.1	66.49	460.62	68.38	2.77396	-2.73411
Dlo_001352.1	35.22	1.99	3	2.28	-3.59857				Dlo_028019.1	71.33	486.61	72.68	2.75306	-2.72638
Dlo_005429.1	352.05	0	2.51	1.98	-8.46373	1.81147			Dlo_030665.1	0.26	2.13	0.26	1.31274	-1.31274
Dlo_006180.1	2.39	0	0	0	-1.76129				Dlo_031750.1	0.44	15.9	0.44	3.55288	-3.55288
Dlo_006200.1	109.19	0.42	0.28	0.55	-6.27796				Dlo_002919.1	0.54	2.69	0.36	1.26069	-1.44001
Dlo_007316.1	14.84	1.49	9.79	10.94	-2.66935	2.11548			Dlo_009070.1	1.93	1.41	0.19		-1.01807	-1.29994
Dlo_007317.1	143.65	5.39	130.97	157.73	-4.50061	4.36825			Dlo_017387.1	0.91	20.84	0.15	3.51533	-4.24727
Dlo_007342.1	478.9	53.72	346.19	728.87	-3.13259	2.66559	1.07191
Dlo_007774.3	37.59	98.26	151.23	121.39	1.36299
Dlo_009877.1	6.89	0.48	0	0.62	-2.41443
Dlo_011527.1	6.28	367.26	484.12	511.04	5.66064
Dlo_011586.1	1.92	0	0	0.36	-1.54597
Dlo_012769.1	1.31	0	0.91	0.45	-1.20789
Dlo_013715.1	5.87	0	0	0	-2.78031
Dlo_014268.1	0.33	42.8	51.01	77.22	5.04143
Dlo_014298.1	0.16	22.25	18.42	7.97	4.32503		-1.11436
Dlo_014299.1	5.31	1.37	0.69	0.45	-1.41275
Dlo_014300.1	3.63	0.58	2.33	3.26	-1.55109	1.0756
Dlo_014678.1	65.19	136.37	74.36	87.42	1.05338
Dlo_014727.1	3.47	1.26	22.1	51.41		3.3535	1.18195
Dlo_014729.1	0	4.54	8.77	22.04	2.46989		1.23771
Dlo_015023.1	3.71	27.7	24.75	38.75	2.60725
Dlo_015183.1	2.78	19.78	14.73	18.24	2.45874
Dlo_015606.1	3.49	5.53	14.52	40.81		1.24897	1.42972
Dlo_015669.1	93.71	23.05	50.59	117.51	-1.97748	1.10105	1.19985
Dlo_016593.1	395.16	16.13	46.6	69.62	-4.53149	1.47444
Dlo_016787.1	0.75	0.26	2.07	5.72		1.28481	1.13022
Dlo_016788.1	1.63	1.11	3.36	9.49		1.04709	1.26661
Dlo_017325.1	0.39	7.23	4.54	3.36	2.56581
Dlo_018830.1	581.17	112.81	73.74	105.21	-2.35481
Dlo_023455.1	2.84	0	0	0	-1.94111
Dlo_023524.1	822.24	102.33	339.27	369.58	-2.99405	1.71942
Dlo_023983.1	74.49	0.43	3.32	2.26	-5.7222	1.59502
Dlo_024437.1	137	4.24	11.92	6.2	-4.71896	1.30197
dlo_039227.1	1.88	0	0	0	-1.52607
Dlo_026624.1	76.36	38.78	39.96	57.6	-0.959545
Dlo_027012.1	6.13	3.35	3.24	4.35	-0.712887
Dlo_028019.1	856.7	107.76	481.49	482.63	-2.97933	2.14935
Dlo_029125.1	33.59	5.44	6.36	5.97	-2.42522
Dlo_030665.1	41.83	0.35	7.24	11.06	-4.98759	2.60968
Dlo_031619.1	14.39	0	0.11	0.22	-3.94392
Dlo_031681.1	0	5.96	4.96	33.99	2.79909		2.55356
Dlo_031750.1	86.22	0.73	60.23	137.26	-5.65582	5.14539	1.17507
Dlo_032272.1	54.44	0	0	0.07	-5.79286
Dlo_002336.1	0	46.41	18.71	27.97	5.56712	-1.26626
Dlo_002919.1	8.4	0.48	1.95	0.32	-2.66706		-1.16018
Dlo_003511.1	5.22	1.78	3.61	1.74	-1.16183
Dlo_004486.1	9.67	0.26	1.75	1.57	-3.08206	1.12601
Dlo_004646.1	3.94	491.37	610.1	759.4	6.63909
Dlo_008317.1	7.6	0	0	0	-3.10434
Dlo_008555.1	39.17	66.84	233.89	279.2		1.79178
Dlo_009939.1	8.55	0.44	1.98	3.25	-2.72943	1.04924
Dlo_015581.1	68.31	0.23	3.44	2.29	-5.81633	1.8519
Dlo_017387.1	445.52	0.81	124.64	160.11	-7.94659	6.11716
Dlo_017388.1	7.48	2.16	1.45	1.42	-1.42414
