# Supplementary material for: Genome-wide identification, molecular evolution, and expression analysis provide new insights into the APETALA2/ethylene responsive factor (AP2/ERF) superfamily in Dimocarpus longan Lour
Source: BMC Genomics. 2020 Jan 20;21:62. doi: 10.1186/s12864-020-6469-4 (PMC6971931; doi:10.1186/s12864-020-6469-4)
Supplement: Supplementary file 7 — Additional file 7: Table S5. The alternative splicing events of the DlAP2/ERF superfamily detected in the NEC and embryogenic cultures of longan. a The alternative splicing events (alternative 3′ splice site acceptor) of the DlAP2/ERF superfamily detected in the NEC and embryogenic cultures of ‘HHZ’ cultivar. b The alternative splicing events (5′ splice site donor) of the DlAP2/ERF superfamily detected in the NEC and embryogenic cultures of ‘HHZ’ cultivar. c The alternative splicing events (intron retention) of the DlAP2/ERF superfamily detected in the NEC and embryogenic cultures of ‘HHZ’ cultivar. d The alternative splicing events (exon skipping) of the DlAP2/ERF superfamily detected in the NEC and embryogenic cultures of ‘HHZ’ cultivar. [file 12864_2020_6469_MOESM7_ESM.xls]

## Sheet: Sheet1
Table S10 Primers used in quantitative RT-PCR of DlAP2/ERF genes.
	Genes	Primers used in quantitative RT-PCR(5′→3′)
1	Dlo_004646.1	Forwards：	TAACTGGCTCTCGTTCCCTCTAT
		Reverse：	GCTTGAAAAGGATTGTCCATGT
2	Dlo_023524.1	Forwards：	CAGCTCCCGTATCTTGATGG
		Reverse：	CAACAGCATCATCAAAACTCCA
3	Dlo_028566.1	Forwards：	TATGGTACAACTTTGATGGCCTC
		Reverse：	GCAGAAGCTCCATAAAGGAATATCT
4	Dlo_011527.1	Forwards：	TGCTAATAATGCCGCTACATATCAT
		Reverse：	GTGCTTGGAGCTCCATGG
5	Dlo_014268.1	Forwards：	ATGAAGAGAGGGTTGTTTTTGTTC
		Reverse：	GATCACTTGTTGCACCACCAC
6	Dlo_000585.2	Forwards：	TCATCTGGCTCCAACTCCTC
		Reverse：	TTAGTTATACGATTGGTGAGGCC
7	Dlo_015581.1	Forwards：	TCTCTTCTTCCACGACGTCTC
		Reverse：	TCAGCTTCTGTGGTTGTAGTACTGT
8	Dlo_019916.1	Forwards：	AGGTGGTAAGTCAGGTGAGTGG
		Reverse：	GTTGTTGTTGCTGATGATGTGTC
9	Dlo_013715.1	Forwards：	GATCCTGCTGGGTAGTGAACT
		Reverse：	TCAACGGCTCAACTCCTG
10	Dlo_000287.1	Forwards：	GTCCTCATCAGTCGACGTTGT
		Reverse：	AGGGTCTCATCAGAGAGTGGAAT
11	Dlo_007774.3	Forwards：	TTTCATCAAAACCCCTCAACTC
		Reverse：	CTTGTGGTGGCTTCATCTGATA
12	Dlo_009234.2	Forwards：	AGTCGACTCACCAGAACAATAACA
		Reverse：	AAGAACCTTCTGGAAACTTCTCC
