# Supplementary material for: Genome-wide identification, molecular evolution, and expression analysis provide new insights into the APETALA2/ethylene responsive factor (AP2/ERF) superfamily in Dimocarpus longan Lour
Source: BMC Genomics. 2020 Jan 20;21:62. doi: 10.1186/s12864-020-6469-4 (PMC6971931; doi:10.1186/s12864-020-6469-4)
Supplement: Supplementary file 8 — Additional file 8: Table S6. The alternative splicing events of the DlAP2/ERF superfamily detected in the EC under light quality treatments. a The alternative splicing events (alternative 3′ splice site acceptor) of the DlAP2/ERF superfamily detected in the EC under light quality treatments. b The alternative splicing events (5′ splice site donor) of the DlAP2/ERF superfamily detected in the EC under light quality treatments. c The alternative splicing events (intron retention) of the DlAP2/ERF superfamily detected in the EC under light quality treatments. d The alternative splicing events (exon skipping) of the DlAP2/ERF superfamily detected in the EC under light quality treatments. [file 12864_2020_6469_MOESM8_ESM.xls]

## Sheet: Sheet1
Table S11 The information for each motif of DlAP2/ERFs.
Motif	E-value	Sites	Width	Best possible match
Motif1	1.1e-1874	124	21	RIWLGTFDTAEEAARAYDVAA
Motif2	1.6e-820	124	11	WGKWVAEIRDP
Motif3	2.9e-634	119	15	IKMRGSKAKLNFPHL
Motif4	4.2e-572	118	11	HKKYRGVRQRP
Motif5	3.1e-270	18	29	YEKELEEMKHMTKEEYVHILRRKSSGFSR
Motif6	1.9e-190	13	29	GYDKEEKAARAYDLAALKYWGPTTHTNFP
Motif7	4.6e-132	11	21	WTGRYEAHLWDNSCWNEGQTR
Motif8	3.7e-110	18	21	SLPRPASSSPKDIQMAAAKAA
Motif9	5.2e-85	12	21	KKSRDGPRQRSSIYRGVTFHR
Motif10	1.3e-67	5	37	VPVGSLRVDMSPRSVQKAASDAGMGVDAQVIANKPPE
Motif11	3.7e-49	4	41	LSPVTVRLSPGQIQAINDSTMDSPKMWMEMARENMLEDSMM
Motif12	9.4e-43	6	26	FVDEEAVFNMPNLLADMAEGMLLSPP
Motif13	2.3e-37	4	32	CEQLFQKEVTPSDVGKLNRLVIPKQYAIKHFP
Motif14	1.8e-35	6	15	CGRWEARMGQFLGKK
Motif15	7.5e-33	8	32	LTDNWGDLPFNVNDSEDMVIYGFLREAVNEGW
Motif16	1.4e-32	27	7	HHHHHQQ
Motif17	7.8e-29	4	29	LNFCDMLMKVWKFRYCYWRSSQSYVFTKG
Motif18	1.1e-27	3	41	KCSKDPSPSLTCLRLDNENSHIGVWQKRAGQRSDSSWVMTV
Motif19	2.4e-24	7	21	RVVRISCTDCDATDSSSDEDE
Motif20	1.3e-22	2	50	NNNIITTQYPNPPLIQTQTDGFGNIGFGCDLNHEFGGYGAGFTDQIVASC
Motif21	4e-22	7	16	VFVFEYLGADYLEELL
Motif22	2e-20	66	8	SSSSSSSS
Motif23	1.2e-17	7	21	RYDVKRIMESNTLIIGEAAKR
Motif24	5e-17	5	15	WTWEEKELSISVEDY
Motif25	8.9e-17	2	50	KTNFYYPFLANNIPSPPPPPQQPPPPPPPPEFDEDDESLVIASILQSFCQ
Motif26	4.4e-16	4	24	FERMKYERQFSASLYAFNGIQECL
Motif27	1.2e-15	2	50	KAYENFMKFYQLPYLDGQSPVPDNVQESVVAADLWSFDDAVAAAPVVTST
Motif28	1.3e-15	3	25	MCGGAIIQDLIPRQRGRRVTSFDLW
Motif29	1e-16	2	49	KEFPFFPVSGGGPKPCYEGQSSRSWIDLSFDRQQKQHVPDGGGEVRVLQ
Motif30	5.1e-16	2	50	PFATKPNNNCFSYPSPLAYDDVHSSITTLKRPQNPPSGDGQMERKAKRQR
