# Supplementary material for: Genome-wide identification, molecular evolution, and expression analysis provide new insights into the APETALA2/ethylene responsive factor (AP2/ERF) superfamily in Dimocarpus longan Lour
Source: BMC Genomics. 2020 Jan 20;21:62. doi: 10.1186/s12864-020-6469-4 (PMC6971931; doi:10.1186/s12864-020-6469-4)
Supplement: Supplementary file 11 — Additional file 11: Table S9. RNA-seq data and differentially expressed DlAP2/ERF genes used in this study. a RNA-seq data of the DlAP2/ERF superfamily used in this study. b Differentially expressed DlAP2/ERF genes in different development stages and treatments. [file 12864_2020_6469_MOESM11_ESM.xls]

## Sheet: cis-acting elements
Table S2 Details of the cis-acting elements identified in this study.
Gene ID	Light responsiveness	MeJA-responsiveness	ABA-responsiveness	GA-responsiveness	Auxin responsiveness	SA-responsiveness	Anaerobic induction	Low-temperature responsiveness	Defense and stress responsiveness	Wound responsiveness	Endosperm expression	Circadian control	Meristem expression	Seed-specific regulation	Root specific regulatory	Zein metabolism regulation	Differentiation of the palisade mesophyll cells	Anoxic specific inducibility	Cell cycle regulation	Elicitor-mediated activation
Dlo_014729.1	10	10	1		1		1	2			1					1
Dlo_016794.1	7	20	1		1	2	1	3
Dlo_016788.1	14		4	1	1		2		1
Dlo_016787.1	4	8			1	2	3				1					1
Dlo_014727.1	11	2	1			2	3	1								1
Dlo_028566.1	15	2	2		1		4		1				2
Dlo_017387.1	11	8	4	1		1	1	1	1		1
Dlo_000290.1	15	6	2	1	3		5		1		1		1					1
Dlo_025295.1	17	6	4		1	2	3	1								1
Dlo_013715.1	21	2	14		2		2		1		1
Dlo_017388.1	20	2	11		2		1				1
Dlo_015669.1	14	2	1	1	1		3	1	1			1				1
Dlo_030328.1	12	6	4	1			5				2						1
Dlo_014085.1	7		2		1	1	3									1
Dlo_014747.1	6	8	1	1			7	1	2
Dlo_002919.1	3	4					3		2				1			1
Dlo_014745.1	13	4	2	1		1	2		1							1
Dlo_022579.1	9	4	2	2		1	2									1
Dlo_007317.1	20	2	8	1	1		2	2			1	1
Dlo_028757.1	15		10			1	1
Dlo_005618.1	12						2	1	1
Dlo_023742.1	12	2	1	1			2
Dlo_007316.1	24		2			2	10						1			1
Dlo_005616.1	21	2	8	1				1					1			1
Dlo_023411.1	12	4	3		1	2	1			1										1
Dlo_022634.1	10		1				2	1
Dlo_030665.1	13	8	3		1	2										1
Dlo_018981.1	10	6	1											1				1
Dlo_025861.1	7	6				1	4
Dlo_015407.1	9		2				2
Dlo_019371.1	10	2	1				2	1			1	1	2			2
Dlo_007909.1	10	6	3	1	3							1	1			1			1
Dlo_015474.1	15	4	3		2				1							1
Dlo_006200.1	16	2	1	1			2	1							1		1
Dlo_015023.1	12			1	1		4		1				1
Dlo_013069.1	7			1			1		2							1				1
Dlo_005211.1	19	2	2			1	2	1			1		1
Dlo_015606.1	21	8	13	2		1	6		1		1					1
Dlo_031681.1	12	6	4			2	4									1
Dlo_009877.1	12	2	1	2		3	3		1			1					1
Dlo_031266.1	9		3			1	1	1
Dlo_004486.1	15	2	3	1		2	1	1	2				1			1
Dlo_025714.2	7	8	1		2		5						1
Dlo_025226.1	12	4	3	2		2	2		1	1			1			1
Dlo_026157.1	12						2				1		2
Dlo_029889.1	10			2		1	4	2	2		1							1		1
Dlo_030601.1	13		1				1	1		1		1					1
Dlo_032680.1	9			1	1		3	2					1						1
Dlo_017325.1	19	4	7		1		1						5	1		1			1	1
Dlo_006180.1	13	2	1	1			3	1	1			1
Dlo_027111.1	10	6		2		1	3	1	1							1
Dlo_001192.1	14	2		1	2	1	4	1	1
Dlo_016593.1	12		1	1	1		4	2					2						1
Dlo_011586.1	14	2	1	1		1	1												1
Dlo_030750.1	13	4	2	2	1		3		1			1	1			1	1
Dlo_012821.1	12		1		2	1	4						1
Dlo_009234.2	11		1		2	1	3						1
Dlo_028976.1	10	2	2				1		1		1	1
Dlo_015581.1	17		4		2		2	3
Dlo_000287.1	15	2	1			1	2					1	2			1
Dlo_016076.1	23		2	1									1					1
Dlo_034081.1	17		2				1				1		1
Dlo_030836.1	14	6	2		1	1	5
Dlo_026272.1	20	2	4				2
Dlo_000444.1	7	4	1				4					1	2				1
Dlo_011527.1	9						4					1		1		1
Dlo_014268.1	10		1				3	2
Dlo_021787.1	7	2			1	1	2				1		1
Dlo_004646.1	9		2	4		1	5		1
Dlo_000585.2	15	2	1	1			5					1				2
Dlo_002336.1	20		2			1	1					1		1
Dlo_000250.1	15	6	2		3		2				2	1	1			2
Dlo_000247.1	15	4	7		1	1	4										1
Dlo_000083.1	4		1		1		2		1		2	2				1
Dlo_002067.1	4	6	3	2	1	1	1	2								1	1
Dlo_015183.1	16	2	7	2	1		3	1
Dlo_001352.1	19	2	7	1	1		3	1			1	1
Dlo_009842.1	19		9	2	1		1						2			1
Dlo_031750.1	14	4	4		1		6									1
Dlo_019916.1	12	4	2	1	1	1	1		1				1
Dlo_018830.1	16	8	1			1										1
Dlo_023524.1	6			1			2
Dlo_028019.1	15			1	1		2									1
Dlo_014300.1	29	4	13	1			1		1			2
Dlo_014299.1	6		1				1							1						1
Dlo_014296.1	14		3	3			4				5
Dlo_014298.1	13	8	1				7				1					3				2
Dlo_022612.1	12	2	2		1	1	5	1					1			1			1
Dlo_033259.1	14	8	4			2	2	2	1				2							1
Dlo_022309.1	14		1		1	1			5
Dlo_024437.1	13		1	1			5	1					1	1		1
Dlo_023983.1	15		5	2		1	5									2
Dlo_005429.1	10	4				1	2	1			1	1				1
Dlo_007513.1	16	4	6				3
Dlo_029125.1	11	4	1	1			5	1								1	1
Dlo_033261.1	9	4	1	1			1	1	1							1				1
Dlo_033262.1	5	2				2	1		1				2				1
Dlo_022353.1	23	2	3				2	2	1							1
Dlo_014678.1	23	2	8	1			2				1	1				1		1
Dlo_007342.1	22	10	11	2	4	2	3	1												1
Dlo_012769.1	12	2	2				2						1
Dlo_026624.1	7	2	2	2		1								1		1
Dlo_027012.1	13	2	1	2	1		4		1				1			1
Dlo_009070.1	18	4	4				4	1			1					1
Dlo_009939.1	18	4	7	2		1	1	1	1					1
Dlo_009069.1	20	4	6	1	2		1		1		1		1
Dlo_010734.1	13	4	1				2
Dlo_004403.1	7		1			1	2				1						1
Dlo_018664.1	5	2	2	1	1		3	1		1			1			1
Dlo_003511.1	12	8		2		1	2		1							1
Dlo_023455.1	17	4	2	1			4	1	2				1
Dlo_022355.1	22		10	1	1		2									1		1
Dlo_012177.1	17	2				1			1
Dlo_014817.1	9		2			1	4		1		1	1				1
Dlo_031619.1	10	4	5										1
Dlo_008317.1	12		6	1			4	2			1		1			2
SUM	1522	342	327	75	63	63	294	55	49	4	35	23	51	8	1	57	11	6	6	10
