# Supplementary material for: Genome-wide identification, molecular evolution, and expression analysis provide new insights into the APETALA2/ethylene responsive factor (AP2/ERF) superfamily in Dimocarpus longan Lour
Source: BMC Genomics. 2020 Jan 20;21:62. doi: 10.1186/s12864-020-6469-4 (PMC6971931; doi:10.1186/s12864-020-6469-4)
Supplement: Supplementary file 12 — Additional file 12: Figure S3. Hierachical clustering of expression profiles of longan AP2/ERF genes in different light quality treatment. [file 12864_2020_6469_MOESM12_ESM.xls]

## Sheet: non-embryogenic and embryogenic
Table S3.1 The SNP annotation of the DlAP2/ERF superfamily detected in the NEC and embryogenic cultures of 'HHZ' cultivar.
scaffold	UNIGENE	POS	REF	NEC.raw	EC.raw	IcpEC.raw	GE.raw
scaffold1	Dlo_000585.2	6822272	T		A	A	A
scaffold1	Dlo_000585.2	6822431	A		T	T	T
scaffold1	Dlo_000585.2	6822469	A		T	T	T
scaffold1	Dlo_000585.2	6822477	A		G	G	G
scaffold1	Dlo_000585.2	6822537	C		T	T	T
scaffold1	Dlo_000585.2	6822551	C		A	A	A
scaffold1	Dlo_000585.2	6822651	C		T	T	T
scaffold1	Dlo_000585.2	6822954	A		G	G	G
scaffold1	Dlo_000585.2	6823012	T		C	C	C
scaffold1	Dlo_000585.2	6824237	A		G	G	G
scaffold1	Dlo_000585.2	6825355	T		C	C	C
scaffold1	Dlo_000585.2	6825418	T		C	C	C
scaffold7	Dlo_028566.1	1853243	A		G	G	G
scaffold7	Dlo_028566.1	1853297	A		G	G	G
scaffold8	Dlo_030836.1	1783632	G		C	C	C
scaffold8	Dlo_030836.1	1783781	G		A	A	A
scaffold8	Dlo_030836.1	1783902	C		G	G	G
scaffold8	Dlo_030836.1	1784060	C		T	T	T
scaffold8	Dlo_030836.1	1784231	A		T	T	T
scaffold8	Dlo_030836.1	1786780	C		G	G	G
scaffold16	Dlo_007513.1	1158215	C		G	G	G
scaffold16	Dlo_007513.1	1158418	G		A	A	A
scaffold16	Dlo_007513.1	1159191	G		A	A	A
scaffold16	Dlo_007513.1	1159712	C		G	G	G
scaffold37	Dlo_018664.1	1261187	C		T	T	T
scaffold46	Dlo_021787.1	743855	C	A	A	A	A
scaffold46	Dlo_021787.1	743872	C	A	A	A	A
scaffold46	Dlo_021787.1	743904	C	T	T	T	T
scaffold46	Dlo_021787.1	743939	C	A	A	A	A
scaffold46	Dlo_021787.1	744099	A		G	G	G
scaffold46	Dlo_021787.1	744387	A		G	G	G
scaffold46	Dlo_021787.1	746107	A		T	T	T
scaffold46	Dlo_021787.1	746380	G		A	A	A
scaffold46	Dlo_021787.1	746638	C		A	A	A
scaffold46	Dlo_021787.1	746690	A		G	G	G
scaffold49	Dlo_022613.1	428593	T		C	C	C
scaffold57	Dlo_025295.1	1267057	T	C	C	C	C
scaffold93	Dlo_033261.1	381480	A	C		C	C
scaffold240	Dlo_013163.1	354716	G	T	T	T	T
scaffold240	Dlo_013163.1	354759	G	T	T	T	T
scaffold240	Dlo_013163.1	354904	A	G	G	G	G
scaffold265	Dlo_014268.1	216982	A		C	C	C
scaffold266	Dlo_014298.1	57627	A		G	G	G
scaffold266	Dlo_014298.1	57806	C		T	T	T
scaffold281	Dlo_015023.1	75515	A		G	G	G
scaffold293	Dlo_015669.1	345437	G	A	A	A	A
scaffold293	Dlo_015669.1	345454	T	G	G	G	G
scaffold293	Dlo_015669.1	345512	G	T	T	T	T
scaffold293	Dlo_015669.1	345644	G	C	C	C	C
scaffold319	Dlo_016593.1	143381	A		G	G	G
scaffold319	Dlo_016593.1	143489	G		A	A	A
scaffold319	Dlo_016593.1	144017	G		A	A	A
scaffold320	Dlo_016788.1	274536	G		C	C	C
scaffold320	Dlo_016788.1	274671	T		A	A	A
scaffold320	Dlo_016788.1	274690	T		A	A	A
scaffold320	Dlo_016788.1	274840	G	A		A	A
scaffold514	Dlo_023524.1	3256	T		C	C	C
scaffold611	Dlo_026624.1	255393	G	A	A	A	A
scaffold611	Dlo_026624.1	255564	A	G	G	G	G
scaffold611	Dlo_026624.1	255660	C	T	T	T	T
scaffold611	Dlo_026624.1	255789	C	T	T	T	T
scaffold611	Dlo_026624.1	255945	C	T	T	T	T
scaffold611	Dlo_026624.1	255957	T	C	C	C	C
scaffold611	Dlo_026624.1	256155	T	C	C	C	C
scaffold677	Dlo_028019.1	17770	A		G	G	G
scaffold718	Dlo_029125.1	231030	C	T	T	T	T
scaffold718	Dlo_029125.1	232021	G	A	A	A	A
scaffold718	Dlo_029125.1	232041	T	C	C	C	C
scaffold1208	Dlo_003511.1	89413	C	G		G	G
scaffold2900	Dlo_015581.1	2321	T	G		G	G
scaffold2900	Dlo_015581.1	5314	T	C		C	C
scaffold3328	Dlo_017387.1	3212	T	C	C	C	C
scaffold3328	Dlo_017387.1	3668	G	C	C	C	C
scaffold3328	Dlo_017387.1	3709	G	T		T	T

## Sheet: Light quality treatment
Table S3.2 The SNP annotation of the DlAP2/ERF superfamily detected in the EC under light quality (blue, white, and dark as the control) treatments.
scaffold	UNIGENE	POS	REF	dark.raw	white-light.raw	blue-light.raw
scaffold1	Dlo_000585.2	6822272	T	A	A	A
scaffold1	Dlo_000585.2	6822477	A	G	G	G
scaffold1	Dlo_000585.2	6822537	C	T	T	T
scaffold1	Dlo_000585.2	6822651	C	T	T	T
scaffold1	Dlo_000585.2	6822768	A	T	T	T
scaffold1	Dlo_000585.2	6822954	A	G	G	G
scaffold1	Dlo_000585.2	6823012	T	C	C	C
scaffold1	Dlo_000585.2	6824080	C	T	T	T
scaffold1	Dlo_000585.2	6824237	A	G	G	G
scaffold6	Dlo_026272.1	2234128	G	T	T	T
scaffold6	Dlo_026272.1	2234303	C	T	T	T
scaffold8	Dlo_030836.1	1783632	G	C	C	C
scaffold8	Dlo_030836.1	1783781	G	A	A	A
scaffold8	Dlo_030836.1	1783902	C	G	G	G
scaffold8	Dlo_030836.1	1784049	C	G	G	G
scaffold8	Dlo_030836.1	1784060	C	T	T	T
scaffold8	Dlo_030836.1	1786780	C	G	G	G
scaffold16	Dlo_007513.1	1158215	C	G	G	G
scaffold16	Dlo_007513.1	1158306	G	A	A	A
scaffold16	Dlo_007513.1	1158418	G	A	A	A
scaffold16	Dlo_007513.1	1158644	T	G	G	G
scaffold16	Dlo_007513.1	1158685	A	T	T	T
scaffold16	Dlo_007513.1	1158708	C	G	G	G
scaffold16	Dlo_007513.1	1158733	T	C	C	C
scaffold16	Dlo_007513.1	1158953	C	T	T	T
scaffold16	Dlo_007513.1	1158997	A	G	G	G
scaffold16	Dlo_007513.1	1159191	G	A	A	A
scaffold16	Dlo_007513.1	1159712	C	G	G	G
scaffold29	Dlo_015474.1	1495982	G	C	C	C
scaffold37	Dlo_018664.1	1261187	C	T	T	T
scaffold46	Dlo_021787.1	743855	C	A	A	A
scaffold46	Dlo_021787.1	743872	C	A	A	A
scaffold46	Dlo_021787.1	743904	C	T	T	T
scaffold46	Dlo_021787.1	743939	C	A	A	A
scaffold46	Dlo_021787.1	744099	A	G	G	G
scaffold46	Dlo_021787.1	744239	T	C	C	C
scaffold46	Dlo_021787.1	746107	A	T	T	T
scaffold46	Dlo_021787.1	746380	G	A	A	A
scaffold46	Dlo_021787.1	746638	C	A	A	A
scaffold46	Dlo_021787.1	746690	A	G	G	G
scaffold49	Dlo_022613.1	428593	T	C	C	C
scaffold57	Dlo_025295.1	1267057	T	C	C	C
scaffold59	Dlo_025714.2	227600	G	A	A	A
scaffold59	Dlo_025714.2	228204	T	G	G	G
scaffold59	Dlo_025714.2	228322	A	C	C	C
scaffold145	Dlo_006200.1	719062	A	G	G	G
scaffold145	Dlo_006200.1	719152	T	G	G	G
scaffold162	Dlo_007774.3	922788	C	T	T	T
scaffold162	Dlo_007774.3	922829	G	T	T	T
scaffold240	Dlo_013163.1	354716	G	T	T	T
scaffold240	Dlo_013163.1	354759	G	T	T	T
scaffold240	Dlo_013163.1	354904	A	G	G	G
scaffold266	Dlo_014298.1	57627	A	G	G	G
scaffold266	Dlo_014298.1	57806	C	T	T	T
scaffold275	Dlo_014729.1	28259	G	T	T	T
scaffold281	Dlo_015023.1	74776	G	A	A	A
scaffold293	Dlo_015669.1	345437	G	A	A	A
scaffold293	Dlo_015669.1	345454	T	G	G	G
scaffold293	Dlo_015669.1	345512	G	T	T	T
scaffold293	Dlo_015669.1	345644	G	C	C	C
scaffold319	Dlo_016593.1	143381	A	G	G	G
scaffold319	Dlo_016593.1	143489	G	A	A	A
scaffold319	Dlo_016593.1	144017	G	A	A	A
scaffold320	Dlo_016787.1	266322	G	T	T	T
scaffold320	Dlo_016787.1	266412	C	T	T	T
scaffold320	Dlo_016788.1	274508	T	C	C	C
scaffold320	Dlo_016788.1	274536	G	C	C	C
scaffold320	Dlo_016788.1	274671	T	A	A	A
scaffold320	Dlo_016788.1	274690	T	A	A	A
scaffold320	Dlo_016788.1	274717	T	C	C	C
scaffold320	Dlo_016788.1	274750	C	T	T	T
scaffold320	Dlo_016788.1	274840	G	A	A	A
scaffold320	Dlo_016794.1	299815	G	T	T	T
scaffold611	Dlo_026624.1	255393	G	A	A	A
scaffold611	Dlo_026624.1	255564	A	G	G	G
scaffold611	Dlo_026624.1	255660	C	T	T	T
scaffold611	Dlo_026624.1	255789	C	T	T	T
scaffold611	Dlo_026624.1	255945	C	T	T	T
scaffold611	Dlo_026624.1	255957	T	C	C	C
scaffold611	Dlo_026624.1	256155	T	C	C	C
scaffold718	Dlo_029125.1	231030	C	T	T	T
scaffold718	Dlo_029125.1	231993	T	A	A	A
scaffold718	Dlo_029125.1	232021	G	A	A	A
scaffold718	Dlo_029125.1	232041	T	C	C	C
scaffold1840	Dlo_009234.2	8756	C	A	A	A
scaffold1840	Dlo_009234.2	8797	G	A	A	A

## Sheet: phytohormone treatment 
Table S3.3 The SNP annotation of the DlAP2/ERF superfamily detected in the EC under hormone (2,4-D and KT) treatments.
scaffold	UNIGENE	POS	REF	2,4-D+KT.raw1	2,4-D+KT.raw2	2,4-D+KT.raw3		2,4-D.raw1	2,4-D.raw2	2,4-D.raw3		KT.raw1	KT.raw2	KT.raw3		MS.raw1	MS.raw2	MS.raw3
scaffold1	Dlo_000585.2	6822272	T	A	A	A		A	A	A		A	A	A		A	A	A
scaffold1	Dlo_000585.2	6822477	A	G	G	G		G	G	G		G	G	G		G	G	G
scaffold1	Dlo_000585.2	6822537	C	T	T	T		T	T	T		T	T	T		T	T	T
scaffold1	Dlo_000585.2	6822651	C	T	T	T		T	T	T		T	T	T		T	T	T
scaffold1	Dlo_000585.2	6822954	A	G	G	G		G	G	G		G	G	G		G	G	G
scaffold1	Dlo_000585.2	6823012	T	C	C	C		C	C	C		C	C	C		C	C	C
scaffold1	Dlo_000585.2	6824080	C	T	T	T		T	T	T		T	T	T		T	T	T
scaffold1	Dlo_000585.2	6824237	A	G	G	G		G	G	G		G	G	G		G	G	G
scaffold7	Dlo_028566.1	1853243	A	G	G	G		G	G	G		G	G	G		G	G	G
scaffold8	Dlo_030836.1	1783632	G	C	C	C		C	C	C		C	C	C		C	C	C
scaffold8	Dlo_030836.1	1783781	G	A	A	A		A	A	A		A	A	A		A	A	A
scaffold8	Dlo_030836.1	1783902	C	G	G	G		G	G	G		G	G	G		G	G	G
scaffold8	Dlo_030836.1	1784049	C	G	G	G		G	G	G		G	G	G		G	G	G
scaffold8	Dlo_030836.1	1784060	C	T	T	T		T	T	T		T	T	T		T	T	T
scaffold8	Dlo_030836.1	1786780	C	G	G	G		G	G	G		G	G	G		G	G	G
scaffold16	Dlo_007513.1	1158215	C	G	G	G		G	G	G		G	G	G		G	G	G
scaffold16	Dlo_007513.1	1158306	G	A	A	A		A	A	A		A	A	A		A	A	A
scaffold16	Dlo_007513.1	1158418	G	A	A	A		A	A	A		A	A	A		A	A	A
scaffold16	Dlo_007513.1	1158644	T	G	G	G		G	G	G		G	G	G		G	G	G
scaffold16	Dlo_007513.1	1158685	A	T	T	T		T	T	T		T	T	T		T	T	T
scaffold16	Dlo_007513.1	1158708	C	G	G	G		G	G	G		G	G	G		G	G	G
scaffold16	Dlo_007513.1	1158733	T	C	C	C		C	C	C		C	C	C		C	C	C
scaffold16	Dlo_007513.1	1158953	C	T	T	T		T	T	T		T	T	T		T	T	T
scaffold16	Dlo_007513.1	1158997	A	G	G	G		G	G	G		G	G	G		G	G	G
scaffold16	Dlo_007513.1	1159191	G	A	A	A		A	A	A		A	A	A		A	A	A
scaffold16	Dlo_007513.1	1159712	C	G	G	G		G	G	G		G	G	G		G	G	G
scaffold37	Dlo_018664.1	1261187	C	T	T	T		T	T	T		T	T	T		T	T	T
scaffold46	Dlo_021787.1	743855	C	A	A	A		A	A	A		A	A	A		A	A	A
scaffold46	Dlo_021787.1	743872	C	A	A	A		A	A	A		A	A	A		A	A	A
scaffold46	Dlo_021787.1	743904	C	T	T	T		T	T	T		T	T	T		T	T	T
scaffold46	Dlo_021787.1	743939	C	A	A	A		A	A	A		A	A	A		A	A	A
scaffold46	Dlo_021787.1	744099	A	G	G	G		G	G	G		G	G	G		G	G	G
scaffold46	Dlo_021787.1	744239	T	C	C	C		C	C	C		C	C	C		C	C	C
scaffold46	Dlo_021787.1	746107	A	T	T	T		T	T	T		T	T	T		T	T	T
scaffold46	Dlo_021787.1	746380	G	A	A	A		A	A	A		A	A	A		A	A	A
scaffold46	Dlo_021787.1	746638	C	A	A	A		A	A	A		A	A	A		A	A	A
scaffold46	Dlo_021787.1	746690	A	G	G	G		G	G	G		G	G	G		G	G	G
scaffold49	Dlo_022613.1	428593	T	C	C	C		C	C	C		C	C	C		C	C	C
scaffold49	Dlo_022634.1	632318	C	T	T	T		T	T	T		T	T	T		T	T	T
scaffold57	Dlo_025295.1	1267057	T	C	C	C		C	C	C		C	C	C		C	C	C
scaffold59	Dlo_025714.2	227600	G	A	A	A		A	A	A		A	A	A		A	A	A
scaffold59	Dlo_025714.2	228204	T	G	G	G		G	G	G		G	G	G		G	G	G
scaffold59	Dlo_025714.2	228322	A	C	C	C		C	C	C		C	C	C		C	C	C
scaffold145	Dlo_006200.1	719062	A	G	G	G		G	G	G		G	G	G		G	G	G
scaffold145	Dlo_006200.1	719152	T	G	G	G		G	G	G		G	G	G		G	G	G
scaffold162	Dlo_007774.3	922788	C	T	T	T		T	T	T		T	T	T		T	T	T
scaffold162	Dlo_007774.3	922829	G	T	T	T		T	T	T		T	T	T		T	T	T
scaffold162	Dlo_007774.3	923006	T	C	C	C		C	C	C		C	C	C		C	C	C
scaffold240	Dlo_013163.1	354716	G	T	T	T		T	T	T		T	T	T		T	T	T
scaffold240	Dlo_013163.1	354759	G	T	T	T		T	T	T		T	T	T		T	T	T
scaffold240	Dlo_013163.1	354904	A	G	G	G		G	G	G		G	G	G		G	G	G
scaffold266	Dlo_014298.1	57627	A	G	G	G		G	G	G		G	G	G		G	G	G
scaffold266	Dlo_014298.1	57806	C	T	T	T		T	T	T		T	T	T		T	T	T
scaffold275	Dlo_014727.1	13877	A	G	G	G		G	G	G		G	G	G		G	G	G
scaffold275	Dlo_014729.1	28259	G	T	T	T		T	T	T		T		T		T	T	T
scaffold281	Dlo_015023.1	74776	G	A	A	A		A	A	A		A	A	A		A	A	A
scaffold293	Dlo_015669.1	345437	G	A	A	A		A	A	A		A	A	A		A	A	A
scaffold293	Dlo_015669.1	345454	T	G	G	G		G	G	G		G	G	G		G	G	G
scaffold293	Dlo_015669.1	345512	G	T	T	T		T	T	T		T	T	T		T	T	T
scaffold293	Dlo_015669.1	345644	G	C	C	C		C	C	C		C	C	C		C	C	C
scaffold319	Dlo_016593.1	143381	A	G	G	G		G	G	G		G	G	G		G	G	G
scaffold319	Dlo_016593.1	143489	G	A	A	A		A	A	A		A	A	A		A	A	A
scaffold319	Dlo_016593.1	144017	G	A	A	A		A	A	A		A	A	A		A	A	A
scaffold320	Dlo_016787.1	266322	G	T	T	T		T	T	T		T	T	T		T	T	T
scaffold320	Dlo_016787.1	266412	C	T	T	T		T	T	T		T	T	T		T	T	T
scaffold320	Dlo_016788.1	274508	T	C	C	C		C	C	C		C	C	C		C	C	C
scaffold320	Dlo_016788.1	274536	G	C	C	C		C	C	C		C	C	C		C	C	C
scaffold320	Dlo_016788.1	274671	T	A	A	A		A	A	A		A	A	A		A	A	A
scaffold320	Dlo_016788.1	274690	T	A	A	A		A	A	A		A	A	A		A	A	A
scaffold320	Dlo_016788.1	274717	T	C	C	C		C	C	C		C	C	C		C	C	C
scaffold320	Dlo_016788.1	274750	C	T	T	T		T	T	T		T	T	T		T	T	T
scaffold320	Dlo_016788.1	274840	G	A	A	A		A	A	A		A	A	A		A	A	A
scaffold320	Dlo_016794.1	299815	G	T	T	T		T	T	T		T	T	T		T	T	T
scaffold514	Dlo_023524.1	3209	C	A	A	A		A	A	A		A	A	A		A	A	A
scaffold611	Dlo_026624.1	255393	G	A	A	A		A	A	A		A		A		A	A	A
scaffold611	Dlo_026624.1	255564	A	G	G	G		G	G	G		G	G	G		G	G	G
scaffold611	Dlo_026624.1	255660	C	T	T	T		T	T	T		T	T	T		T	T	T
scaffold611	Dlo_026624.1	255789	C	T	T	T		T	T	T		T	T	T		T	T	T
scaffold611	Dlo_026624.1	255945	C	T	T	T		T	T	T		T	T	T		T	T	T
scaffold611	Dlo_026624.1	255957	T	C	C	C		C	C	C		C	C	C		C	C	C
scaffold611	Dlo_026624.1	256155	T	C	C	C		C	C	C		C	C	C		C	C	C
scaffold718	Dlo_029125.1	231030	C	T	T	T		T	T	T		T	T	T		T	T	T
scaffold718	Dlo_029125.1	231993	T	A	A	A		A	A	A		A	A	A		A	A	A
scaffold718	Dlo_029125.1	232021	G	A	A	A		A	A	A		A	A	A		A	A	A
scaffold718	Dlo_029125.1	232041	T	C	C	C		C	C	C		C	C	C		C	C	C
scaffold1840	Dlo_009234.2	8756	C	A	A	A		A	A	A		A	A	A		A	A	A
scaffold1840	Dlo_009234.2	8797	G	A	A	A		A	A	A		A	A	A		A	A	A
scaffold2900	Dlo_015581.1	2321	T	G	G	G		G	G	G		G	G	G		G	G	G
scaffold2900	Dlo_015581.1	3113	A	G	G	G		G	G	G		G	G	G		G	G	G
scaffold2900	Dlo_015581.1	3375	A	G	G	G		G	G	G		G	G	G		G	G	G
scaffold2900	Dlo_015581.1	4885	C	A	A	A		A	A	A		A	A	A		A	A	A
scaffold2900	Dlo_015581.1	5314	T	C	C	C		C	C	C		C	C	C		C	C	C

## Sheet: The nine organs of SJM cultivar
Table S3.4 The SNP annotation of the DlAP2/ERF superfamily detected in nine organs of 'SJM' cultivar.
scaffold	UNIGENE	POS	REF	Root.raw	Stem.raw	Leaf.raw	Flowerbud.raw	Flower.raw	Young_fruit.raw	Pericarp.raw	Pulp.raw	Seed.raw
scaffold1	2962009	Dlo_000287.1	A	G	G	G	G	G		G	G	G
scaffold1	3008981	Dlo_000290.1	A	C	C	C	C	C	C	C		C
scaffold1	4728395	Dlo_000444.1	C	T	T				T			T
scaffold1	6822272	Dlo_000585.2	T	A	A		A					A
scaffold7	1853226	Dlo_028566.1	C	T	T				T	T
scaffold7	1853243	Dlo_028566.1	A	G	G				G	G
scaffold7	1853297	Dlo_028566.1	A	G	G				G	G
scaffold8	565096	Dlo_030750.1	C	T	T	T		T	T	T	T	T
scaffold16	1158140	Dlo_007513.1	T	A	A	A	A	A	A	A		A
scaffold16	1158215	Dlo_007513.1	C	G	G	G	G	G	G	G		G
scaffold16	1158390	Dlo_007513.1	T		C	C	C	C	C	C		C
scaffold16	1158418	Dlo_007513.1	G		A	A	A	A	A	A		A
scaffold16	1158525	Dlo_007513.1	A		T	T	T	T		T
scaffold16	1158708	Dlo_007513.1	C		G	G	G	G		G		G
scaffold16	1159191	Dlo_007513.1	G		A	A	A	A		A		A
scaffold16	1159546	Dlo_007513.1	G	C	C	C	C	C	C	C	C	C
scaffold16	1159566	Dlo_007513.1	T	C	C	C	C	C	C	C		C
scaffold16	1159676	Dlo_007513.1	A	G	G	G	G	G	G	G	G	G
scaffold16	1159682	Dlo_007513.1	A	T	T	T	T	T	T	T		T
scaffold16	1159696	Dlo_007513.1	T	C	C	C	C	C	C	C		C
scaffold16	1159712	Dlo_007513.1	C	G	G	G	G	G	G	G		G
scaffold16	1159789	Dlo_007513.1	T	G	G	G	G	G	G	G	G	G
scaffold16	1159816	Dlo_007513.1	T	G	G	G	G	G	G	G	G	G
scaffold24	1183953	Dlo_013069.1	C	T		T			T			T
scaffold29	800975	Dlo_015407.1	A	G	G	G	G	G	G	G		G
scaffold29	800987	Dlo_015407.1	A	C	C		C	C	C	C		C
scaffold29	801083	Dlo_015407.1	T	A	A	A	A	A	A	A		A
scaffold29	1495982	Dlo_015474.1	G	C	C	C	C	C	C	C
scaffold29	1496135	Dlo_015474.1	A	G	G	G	G	G	G	G
scaffold38	452750	Dlo_018981.1	T	G	G	G	G	G	G	G		G
scaffold40	901930	Dlo_019916.1	T	C	C	C	C	C	C	C	C	C
scaffold40	902049	Dlo_019916.1	G	C	C	C	C	C	C	C	C	C
scaffold40	902089	Dlo_019916.1	G	T	T	T	T	T	T	T	T	T
scaffold40	902254	Dlo_019916.1	C	A	A	A	A	A	A	A	A	A
scaffold46	743855	Dlo_021787.1	C	A	A	A	A		A	A		A
scaffold46	743872	Dlo_021787.1	C	A	A	A	A		A	A		A
scaffold46	743904	Dlo_021787.1	C	T	T	T	T	T	T	T		T
scaffold46	744099	Dlo_021787.1	A	G	G				G			G
scaffold46	744239	Dlo_021787.1	T	C	C				C	C		C
scaffold46	744275	Dlo_021787.1	A	C	C				C			C
scaffold46	744358	Dlo_021787.1	C	T	T	T			T	T		T
scaffold46	745941	Dlo_021787.1	A	C	C					C		C
scaffold46	746209	Dlo_021787.1	G	C	C		C	C	C	C		C
scaffold46	746492	Dlo_021787.1	A	G	G	G	G		G	G
scaffold46	746567	Dlo_021787.1	C	G	G				G	G		G
scaffold46	746630	Dlo_021787.1	G	C	C	C	C	C	C	C
scaffold46	746690	Dlo_021787.1	A	G	G	G			G	G		G
scaffold46	746794	Dlo_021787.1	T	C	C	C	C		C	C		C
scaffold48	488401	Dlo_022310.1	C	T	T	T	T	T	T	T		T
scaffold48	488549	Dlo_022310.1	G	C	C	C	C	C	C	C		C
scaffold48	488575	Dlo_022310.1	T	G	G	G	G	G	G	G		G
scaffold48	488770	Dlo_022310.1	A	T	T	T	T	T	T	T		T
scaffold48	488872	Dlo_022310.1	C	A	A	A	A	A	A	A		A
scaffold48	837961	Dlo_022353.1	A	G	G	G	G	G	G	G	G	G
scaffold48	838590	Dlo_022353.1	T	C	C	C	C	C	C	C	C	C
scaffold48	857291	Dlo_022355.1	G	C	C	C	C	C	C	C		C
scaffold48	857389	Dlo_022355.1	G	A	A	A	A	A	A	A		A
scaffold49	428163	Dlo_022613.1	T	C	C	C	C	C	C	C	C	C
scaffold49	428273	Dlo_022613.1	T	C	C		C	C	C	C	C	C
scaffold49	428411	Dlo_022613.1	A	C	C	C	C	C	C	C	C	C
scaffold49	428593	Dlo_022613.1	T	C	C	C	C	C	C	C	C	C
scaffold49	428627	Dlo_022613.1	G	T	T	T	T	T	T	T	T	T
scaffold57	1267057	Dlo_025295.1	T	C	C	C	C	C	C	C	C	C
scaffold59	227364	Dlo_025714.2	G	A	A	A	A	A	A	A	A	A
scaffold59	227603	Dlo_025714.2	G	A	A	A	A	A	A	A	A	A
scaffold59	227792	Dlo_025714.2	A	G	G	G	G	G	G	G	G	G
scaffold59	227801	Dlo_025714.2	A	G	G	G	G	G	G	G	G	G
scaffold59	227875	Dlo_025714.2	T		C	C			C	C		C
scaffold59	227924	Dlo_025714.2	T	C		C	C	C	C	C	C	C
scaffold59	227983	Dlo_025714.2	C	T	T	T	T	T	T	T	T	T
scaffold59	228050	Dlo_025714.2	G	A	A	A	A	A	A	A	A	A
scaffold59	228204	Dlo_025714.2	T	G	G	G	G	G	G	G	G	G
scaffold59	228293	Dlo_025714.2	A		G	G			G	G
scaffold59	1666261	Dlo_025861.1	C	G	G	G		G	G			G
scaffold93	381480	Dlo_033261.1	A		C	C				C	C
scaffold93	381497	Dlo_033261.1	A	C			C	C	C		C	C
scaffold104	47208	Dlo_001192.1	C	G		G			G	G
scaffold104	47318	Dlo_001192.1	G	C	C	C		C
scaffold104	47475	Dlo_001192.1	T	C	C	C		C
scaffold104	47592	Dlo_001192.1	G	A	A	A		A
scaffold104	47788	Dlo_001192.1	A	G	G	G		G
scaffold104	47934	Dlo_001192.1	A	G	G	G		G
scaffold104	48197	Dlo_001192.1	G	A	A	A		A
scaffold139	752461	Dlo_005429.1	C		A	A	A	A
scaffold139	752477	Dlo_005429.1	A		C	C	C	C
scaffold139	752522	Dlo_005429.1	T		A	A	A	A
scaffold139	753130	Dlo_005429.1	A	G	G	G	G	G		G		G
scaffold139	753294	Dlo_005429.1	G		C	C	C	C				C
scaffold139	753337	Dlo_005429.1	A		T	T	T	T		T		T
scaffold145	516967	Dlo_006180.1	A	C	C	C	C	C	C
scaffold145	719046	Dlo_006200.1	C	T	T	T	T		T		T	T
scaffold145	719062	Dlo_006200.1	A	G	G	G			G		G	G
scaffold145	719152	Dlo_006200.1	T	G	G	G	G		G	G	G	G
scaffold158	258949	Dlo_007316.1	T		A	A	A	A	A	A		A
scaffold158	259039	Dlo_007316.1	G		C	C	C	C	C	C		C
scaffold158	259192	Dlo_007316.1	G		T	T	T	T	T	T		T
scaffold158	259234	Dlo_007316.1	C	T	T	T	T	T	T	T		T
scaffold158	259309	Dlo_007316.1	G	A	A	A	A	A	A	A	A	A
scaffold158	259366	Dlo_007316.1	A	T	T	T	T	T	T	T	T	T
scaffold158	270927	Dlo_007317.1	G		A	A	A	A	A	A		A
scaffold158	270994	Dlo_007317.1	C		G	G	G	G	G	G	G	G
scaffold240	354716	Dlo_013163.1	G	T	T	T	T	T	T	T	T	T
scaffold240	354759	Dlo_013163.1	G		T	T	T	T	T	T	T	T
scaffold240	354768	Dlo_013163.1	G	T	T	T	T	T	T	T	T	T
scaffold240	354807	Dlo_013163.1	G	A	A	A	A	A	A	A	A	A
scaffold240	354833	Dlo_013163.1	A	C	C	C	C	C	C	C	C	C
scaffold240	354904	Dlo_013163.1	A		G	G	G	G	G	G	G	G
scaffold240	355147	Dlo_013163.1	A	G	G	G	G	G	G	G	G	G
scaffold240	355171	Dlo_013163.1	A	T	T	T	T	T	T	T	T	T
scaffold240	355558	Dlo_013163.1	T		C	C	C	C	C	C	C	C
scaffold240	355588	Dlo_013163.1	C		A	A	A	A	A	A	A	A
scaffold240	355662	Dlo_013163.1	G	T	T	T		T	T	T	T	T
scaffold273	264257	Dlo_014678.1	C	A	A	A	A	A	A	A	A	A
scaffold273	264413	Dlo_014678.1	G	T	T	T	T	T	T	T	T	T
scaffold273	264620	Dlo_014678.1	G	A	A	A	A	A	A	A	A	A
scaffold286	464550	Dlo_015183.1	T	C	C	C	C
scaffold286	464679	Dlo_015183.1	T		A	A	A	A
scaffold286	465205	Dlo_015183.1	C	A	A	A	A	A
scaffold293	345437	Dlo_015669.1	G	A	A	A	A	A	A	A	A	A
scaffold293	345454	Dlo_015669.1	T	G	G	G	G	G	G	G	G	G
scaffold293	345512	Dlo_015669.1	G	T	T	T	T	T	T	T	T	T
scaffold293	345644	Dlo_015669.1	G	C	C	C	C	C	C	C	C	C
scaffold320	274671	Dlo_016788.1	T		A		A	A		A		A
scaffold375	171543	Dlo_018830.1	C	G	G	G	G	G	G	G	G	G
scaffold375	171625	Dlo_018830.1	C	T	T	T	T	T	T	T	T	T
scaffold375	172005	Dlo_018830.1	T		A			A	A		A
scaffold375	172653	Dlo_018830.1	A		C	C		C			C
scaffold375	172796	Dlo_018830.1	C	T	T		T	T	T	T	T
scaffold375	172917	Dlo_018830.1	C	T	T			T		T	T
scaffold375	173428	Dlo_018830.1	C	T	T	T	T	T	T	T	T	T
scaffold375	173489	Dlo_018830.1	G	A	A	A	A	A	A	A	A	A
scaffold375	173705	Dlo_018830.1	A	G	G	G	G	G	G	G	G	G
scaffold375	174121	Dlo_018830.1	T	C	C	C	C	C	C	C	C
scaffold514	3209	Dlo_023524.1	C		A	A	A	A	A	A	A	A
scaffold541	265265	Dlo_024437.1	G	A	A		A	A	A
scaffold611	255393	Dlo_026624.1	G	A	A	A	A	A	A	A	A	A
scaffold611	255564	Dlo_026624.1	A	G	G	G	G	G	G	G	G	G
scaffold611	255577	Dlo_026624.1	A	T	T	T	T	T	T	T	T	T
scaffold611	255660	Dlo_026624.1	C	T	T	T	T	T	T	T	T	T
scaffold611	255789	Dlo_026624.1	C	T	T	T	T	T	T	T	T	T
scaffold611	255945	Dlo_026624.1	C	T	T	T	T	T	T	T	T	T
scaffold611	255957	Dlo_026624.1	T	C	C	C	C	C	C	C	C	C
scaffold611	256023	Dlo_026624.1	T	A	A	A	A	A	A	A	A	A
scaffold611	256155	Dlo_026624.1	T	C	C	C	C	C	C	C	C	C
scaffold700	121905	Dlo_028757.1	C		T	T	T	T	T	T
scaffold700	122266	Dlo_028757.1	A		T	T	T	T	T	T
scaffold718	231796	Dlo_029125.1	A	G	G	G	G	G	G	G	G	G
scaffold796	79837	Dlo_030665.1	C	G	G	G	G	G	G	G	G	G
scaffold1702	113717	Dlo_008317.1	T	C	C	C	C	C	C	C
scaffold1702	114053	Dlo_008317.1	C	T	T	T	T		T	T		T
scaffold2900	2321	Dlo_015581.1	T	G	G	G	G	G		G		G
scaffold2900	3113	Dlo_015581.1	A	G	G	G	G	G		G		G
scaffold2900	3375	Dlo_015581.1	A	G	G	G	G	G	G	G	G	G
scaffold2900	3763	Dlo_015581.1	A	C		C	C	C
scaffold2900	4885	Dlo_015581.1	C	A	A	A	A	A	A	A		A
scaffold2900	5314	Dlo_015581.1	T	C	C	C	C	C		C	C	C
scaffold3328	3535	Dlo_017387.1	G		A	A	A	A		A	A	A
scaffold3328	3668	Dlo_017387.1	G		C	C		C	C	C	C	C
scaffold3328	3709	Dlo_017387.1	G		T	T		T	T	T	T	T
