# Supplementary material for: Genome-wide identification, molecular evolution, and expression analysis provide new insights into the APETALA2/ethylene responsive factor (AP2/ERF) superfamily in Dimocarpus longan Lour
Source: BMC Genomics. 2020 Jan 20;21:62. doi: 10.1186/s12864-020-6469-4 (PMC6971931; doi:10.1186/s12864-020-6469-4)
Supplement: Supplementary file 13 — Additional file 13: Figure S4. Hierachical clustering of expression profiles of longan AP2/ERF genes in different hormone treatment. X-axis labels are the same as Fig. 6. [file 12864_2020_6469_MOESM13_ESM.xls]

## Sheet: non-embryogenic and embryogenic
Table S4.1 The InDel annotation of the DlAP2/ERF superfamily detected in the NEC and embryogenic cultures of 'HHZ' cultivar.
scaffold	UNIGENE	POS	REF	NEC.Raw	EC.Raw	IcpEC.Raw	GE.Raw
scaffold59	Dlo_025714.2	228211	TAGA		T	T	T
scaffold1102	Dlo_002336.1	117450	T		TCCACCA	TCCACCA	TCCACCA

## Sheet: Light quality treatment
Table S4.2 The InDel annotation of the DlAP2/ERF superfamily detected in the EC under light quality treatments.
scaffold	UNIGENE	POS	REF	Blue-light.Raw	Dark.Raw	White-light.Raw
scaffold16	Dlo_007513.1	1158325	TGGTGGC	T	T	T
scaffold59	Dlo_025714.2	228211	TAGA	T	T	T
scaffold1102	Dlo_002336.1	117450	T	TCCACCA	TCCACCA	TCCACCA

## Sheet: phytohormone treatment 
Table S4.3 The InDel annotation of the DlAP2/ERF superfamily detected in the EC under hormone treatments.
scaffold	UNIGENE	POS	REF	2,4-D+KT.raw1	2,4-D+KT.raw2	2,4-D+KT.raw3	2,4-D.raw1	2,4-D.raw2	2,4-D.raw3	KT.raw1	KT.raw2	KT.raw3	MS.raw1	MS.raw2	MS.raw3
scaffold16	Dlo_007513.1	1159172	A	ATT	ATT	ATT	ATT	ATT	ATT	ATT	ATT	ATT	ATT	ATT	ATT
scaffold59	Dlo_025714.2	228211	TAGA	T	T	T	T	T	T	T	T	T	T	T	T
scaffold145	Dlo_006200.1	719046	C	CT	CT	CT		CT	CT	CT	CT	CT	CT	CT	CT
scaffold1102	Dlo_002336.1	117450	T	TCCACCA	TCCACCA	TCCACCA	TCCACCA	TCCACCA	TCCACCA	TCCACCA	TCCACCA	TCCACCA	TCCACCA	TCCACCA	TCCACCA

## Sheet: The nine organs of SJM cultivar
Table S4.4 The InDel annotation of the DlAP2/ERF superfamily detected in the nine organs of 'SJM' cultivars.
scaffold	UNIGENE	POS	REF	Root.Raw	Stem.Raw	Leaf.Raw	Flowerbud.Raw	Flower.Raw	Young_fruit.Raw	Pericarp.Raw	Pulp.Raw	Seed.Raw
scaffold16	1159172	Dlo_007513.1	A		AT	AT		AT				AT
scaffold105	71241	Dlo_001352.1	ACGG	A	A	A	A	A	A	A
scaffold700	122460	Dlo_028757.1	AGTGT		A	A		A	A
