# Supplementary material for: Genome-wide identification, molecular evolution, and expression analysis provide new insights into the APETALA2/ethylene responsive factor (AP2/ERF) superfamily in Dimocarpus longan Lour
Source: BMC Genomics. 2020 Jan 20;21:62. doi: 10.1186/s12864-020-6469-4 (PMC6971931; doi:10.1186/s12864-020-6469-4)
Supplement: Supplementary file 14 — Additional file 14: Figure S5. Hierachical clustering of expression profiles of longan AP2/ERF genes in nine organs of ‘SJM’ cultivar. [file 12864_2020_6469_MOESM14_ESM.xls]

## Sheet: A3SS
Table S5.1 The alternative splicing events (alternative 3' splice site acceptor) of the DlAP2/ERF superfamily detected in the NEC and embryogenic cultures of 'HHZ' cultivar.
Tissus	GeneID	chromosome	strand	constitutive exon	3' exon	alternative 3' exon
NEC	Dlo_000287.1	scaffold1	-	2959488-2959655	2959166-2959390	2959166-2959385
NEC	Dlo_000287.1	scaffold1	-	2959783-2959949	2959488-2959655	2959488-2959650
NEC	Dlo_000287.1	scaffold1	-	2959783-2959949	2959488-2959655	2959488-2959631
NEC	Dlo_000287.1	scaffold1	-	2959783-2959949	2959488-2959655	2959488-2959692
NEC	Dlo_000287.1	scaffold1	-	2960043-2960137	2959783-2959949	2959783-2959958
NEC	Dlo_000444.1	scaffold1	+	4725579-4725900	4726072-4726705	4726060-4726705
NEC	Dlo_000444.1	scaffold1	+	4727554-4727604	4727706-4727782	4727703-4727782
NEC	Dlo_030750.1	scaffold8	-	566601-566800	565068-565189	565068-565198
NEC	Dlo_015474.1	scaffold29	+	1495733-1495815	1495907-1496438	1495911-1496438
NEC	Dlo_019916.1	scaffold40	-	902990-903170	901922-902502	901922-902493
NEC	Dlo_021787.1	scaffold46	+	744064-744442	744546-744628	744552-744628
NEC	Dlo_021787.1	scaffold46	+	745559-745632	745744-745794	745750-745794
NEC	Dlo_023666.1	scaffold52	+	782564-782625	782817-783445	782811-783445
NEC	Dlo_009234.2	scaffold1840	+	8675-8820	9152-9300	9038-9300
NEC	Dlo_009234.2	scaffold1840	+	8675-8820	9152-9300	9197-9300
NEC	Dlo_015581.1	scaffold2900	-	4485-4515	4276-4363	4276-4361
EC	Dlo_000287.1	scaffold1	-	2960043-2960137	2959783-2959949	2959783-2959958
EC	Dlo_000585.2	scaffold1	-	6822812-6822888	6822246-6822715	6822246-6822706
EC	Dlo_030750.1	scaffold8	-	566601-566800	565068-565189	565068-565198
EC	Dlo_021787.1	scaffold46	+	745559-745632	745744-745794	745753-745794
EC	Dlo_023666.1	scaffold52	+	782389-782439	782564-782625	782561-782625
EC	Dlo_023666.1	scaffold52	+	782564-782625	782817-783445	782811-783445
EC	Dlo_011527.1	scaffold215	+	123703-123952	124303-124482	124360-124482
EC	Dlo_004646.1	scaffold1301	+	70060-70148	70254-70327	70259-70327
EC	Dlo_004646.1	scaffold1301	+	70060-70148	70254-70327	70231-70327
EC	Dlo_004646.1	scaffold1301	+	70254-70327	70457-70507	70444-70507
EC	Dlo_004646.1	scaffold1301	+	70598-70674	70837-71579	70826-71579
EC	Dlo_009234.2	scaffold1840	+	8495-8582	8675-8820	8681-8820
EC	Dlo_009234.2	scaffold1840	+	8675-8820	9152-9300	9038-9300
EC	Dlo_009234.2	scaffold1840	+	8675-8820	9152-9300	9197-9300
IcpEC	Dlo_000287.1	scaffold1	-	2959783-2959949	2959488-2959655	2959488-2959692
IcpEC	Dlo_000287.1	scaffold1	-	2960043-2960137	2959783-2959949	2959783-2959958
IcpEC	Dlo_030750.1	scaffold8	-	566601-566800	565068-565189	565068-565198
IcpEC	Dlo_021787.1	scaffold46	+	744064-744442	744546-744628	744519-744628
IcpEC	Dlo_021787.1	scaffold46	+	745559-745632	745744-745794	745753-745794
IcpEC	Dlo_023666.1	scaffold52	+	782389-782439	782564-782625	782561-782625
IcpEC	Dlo_023666.1	scaffold52	+	782564-782625	782817-783445	782811-783445
IcpEC	Dlo_011527.1	scaffold215	+	123703-123952	124303-124482	124360-124482
IcpEC	Dlo_011527.1	scaffold215	+	124621-125074	125355-125437	125330-125437
IcpEC	Dlo_011527.1	scaffold215	+	125355-125437	125612-125620	125594-125620
IcpEC	Dlo_011527.1	scaffold215	+	125915-126003	126418-126491	126423-126491
IcpEC	Dlo_004646.1	scaffold1301	+	70060-70148	70254-70327	70231-70327
IcpEC	Dlo_004646.1	scaffold1301	+	70457-70507	70598-70674	70595-70674
IcpEC	Dlo_004646.1	scaffold1301	+	70598-70674	70837-71579	70815-71579
IcpEC	Dlo_009234.2	scaffold1840	+	8675-8820	9152-9300	9038-9300
IcpEC	Dlo_009234.2	scaffold1840	+	8675-8820	9152-9300	9197-9300
GE	Dlo_000287.1	scaffold1	-	2960043-2960137	2959783-2959949	2959783-2959958
GE	Dlo_000287.1	scaffold1	-	2961101-2961126	2960951-2960981	2960951-2961006
GE	Dlo_000585.2	scaffold1	-	6823010-6823060	6822812-6822888	6822812-6822911
GE	Dlo_030750.1	scaffold8	-	566601-566800	565068-565189	565068-565198
GE	Dlo_021787.1	scaffold46	+	744064-744442	744546-744628	744519-744628
GE	Dlo_021787.1	scaffold46	+	744546-744628	745377-745465	745086-745465
GE	Dlo_023666.1	scaffold52	+	782389-782439	782564-782625	782561-782625
GE	Dlo_023666.1	scaffold52	+	782564-782625	782817-783445	782811-783445
GE	Dlo_014268.1	scaffold265	+	218356-218429	218640-218690	218649-218690
GE	Dlo_004646.1	scaffold1301	+	70060-70148	70254-70327	70231-70327
GE	Dlo_004646.1	scaffold1301	+	70598-70674	70837-71579	70815-71579
GE	Dlo_009234.2	scaffold1840	+	8675-8820	9152-9300	9038-9300
GE	Dlo_009234.2	scaffold1840	+	8675-8820	9152-9300	9197-9300

## Sheet: A5SS
Table S5.2 The alternative splicing events (5' splice site donor) of the DlAP2/ERF superfamily detected in the NEC and embryogenic cultures of 'HHZ' cultivar.
Tissus	GeneID	chromosome	strand	constitutive exon	5' exon	alternative 5' exon
NEC	Dlo_000585.2	scaffold1	-	6822812-6822888	6823010-6823060	6823020-6823060
NEC	Dlo_000585.2	scaffold1	-	6824971-6825544	6826037-6826184	6825737-6826184
NEC	Dlo_005429.1	scaffold139	+	752994-753580	752248-752386	752248-752773
NEC	Dlo_015581.1	scaffold2900	-	2307-2555	3058-3180	2875-3180
NEC	Dlo_015581.1	scaffold2900	-	2307-2555	3058-3180	2905-3180
NEC	Dlo_015581.1	scaffold2900	-	3058-3180	3312-3442	3315-3442
NEC	Dlo_015581.1	scaffold2900	-	4016-4161	4276-4363	4302-4363
EC	Dlo_000585.2	scaffold1	-	6824971-6825544	6826037-6826184	6825737-6826184
EC	Dlo_030836.1	scaffold8	-	1786928-1787016	1787320-1787402	1787132-1787402
EC	Dlo_007513.1	scaffold16	+	1159233-1160008	1158017-1158452	1158017-1158744
EC	Dlo_007513.1	scaffold16	+	1159233-1160008	1158017-1158452	1158017-1159086
EC	Dlo_007513.1	scaffold16	+	1159233-1160008	1158017-1158452	1158017-1158725
EC	Dlo_007774.3	scaffold162	-	920583-920864	921667-921780	921696-921780
EC	Dlo_011527.1	scaffold215	+	126418-126491	125915-126003	125915-126324
EC	Dlo_009234.2	scaffold1840	+	10720-11001	9804-9917	9804-9888
IcpEC	Dlo_000585.2	scaffold1	-	6824971-6825544	6826037-6826184	6825618-6826184
IcpEC	Dlo_030836.1	scaffold8	-	1786928-1787016	1787320-1787402	1787132-1787402
IcpEC	Dlo_007513.1	scaffold16	+	1159233-1160008	1158017-1158452	1158017-1158744
IcpEC	Dlo_007513.1	scaffold16	+	1159233-1160008	1158017-1158452	1158017-1159086
IcpEC	Dlo_021787.1	scaffold46	+	745744-745794	745559-745632	745559-745605
IcpEC	Dlo_021787.1	scaffold46	+	745744-745794	745559-745632	745559-745662
IcpEC	Dlo_011527.1	scaffold215	+	124303-124482	123703-123952	123703-124146
GE	Dlo_000287.1	scaffold1	-	2959166-2959390	2959488-2959655	2959484-2959655
GE	Dlo_000287.1	scaffold1	-	2960387-2960532	2960757-2960844	2960727-2960844
GE	Dlo_030836.1	scaffold8	-	1786928-1787016	1787320-1787402	1787132-1787402
GE	Dlo_021787.1	scaffold46	+	745377-745465	744546-744628	744546-745146
GE	Dlo_021787.1	scaffold46	+	745744-745794	745559-745632	745559-745605
GE	Dlo_007774.3	scaffold162	-	920583-920864	921667-921780	921696-921780
GE	Dlo_011527.1	scaffold215	+	126418-126491	125915-126003	125915-126324
GE	Dlo_014268.1	scaffold265	+	218640-218690	218356-218429	218356-218447
GE	Dlo_024437.1	scaffold541	+	265682-266262	263510-263651	263510-263668
GE	Dlo_004646.1	scaffold1301	+	69222-69594	68863-69010	68863-69122
GE	Dlo_009234.2	scaffold1840	+	10720-11001	9804-9917	9804-9888
GE	Dlo_015581.1	scaffold2900	-	3058-3180	3312-3442	3315-3442

## Sheet: RetainedIntron
Table S5.3 The alternative splicing events(intron retention) of the DlAP2/ERF superfamily detected in the NEC and embryogenic cultures of 'HHZ' cultivar.
Tissus	GeneID	chromosome	strand	retained intron
NEC	Dlo_000287.1	scaffold1	-	2960282-2960386
NEC	Dlo_000287.1	scaffold1	-	2960533-2960756
NEC	Dlo_000287.1	scaffold1	-	2960845-2960950
NEC	Dlo_000287.1	scaffold1	-	2960982-2961100
NEC	Dlo_000287.1	scaffold1	-	2961127-2961228
NEC	Dlo_000585.2	scaffold1	-	6825545-6826036
NEC	Dlo_030836.1	scaffold8	-	1784254-1786643
NEC	Dlo_007513.1	scaffold16	+	1158453-1159232
NEC	Dlo_013069.1	scaffold24	+	1183846-1184093
NEC	Dlo_015474.1	scaffold29	+	1495816-1495906
NEC	Dlo_023666.1	scaffold52	+	783446-784097
NEC	Dlo_028976.1	scaffold71	+	1002341-1002496
NEC	Dlo_028976.1	scaffold71	+	1002542-1002632
NEC	Dlo_028976.1	scaffold71	+	1002954-1003030
NEC	Dlo_006200.1	scaffold145	-	719435-719699
NEC	Dlo_007774.3	scaffold162	-	922389-922502
NEC	Dlo_032272.1	scaffold878	+	1145-1298
NEC	Dlo_009234.2	scaffold1840	+	7841-8183
NEC	Dlo_009234.2	scaffold1840	+	8210-8321
NEC	Dlo_009234.2	scaffold1840	+	8353-8494
NEC	Dlo_009234.2	scaffold1840	+	8583-8674
NEC	Dlo_009234.2	scaffold1840	+	8821-9151
NEC	Dlo_009234.2	scaffold1840	+	9301-9389
NEC	Dlo_009234.2	scaffold1840	+	9518-9803
NEC	Dlo_009234.2	scaffold1840	+	9918-10719
NEC	Dlo_012821.1	scaffold2370	+	32130-32472
NEC	Dlo_012821.1	scaffold2370	+	32499-32609
NEC	Dlo_012821.1	scaffold2370	+	32641-32782
NEC	Dlo_012821.1	scaffold2370	+	32871-32962
NEC	Dlo_015581.1	scaffold2900	-	2556-3057
NEC	Dlo_015581.1	scaffold2900	-	3644-3764
NEC	Dlo_015581.1	scaffold2900	-	3810-4015
NEC	Dlo_015581.1	scaffold2900	-	4162-4275
NEC	Dlo_015581.1	scaffold2900	-	4364-4484
NEC	Dlo_015581.1	scaffold2900	-	4516-4610
EC	Dlo_000287.1	scaffold1	-	2959950-2960042
EC	Dlo_021787.1	scaffold46	+	743964-744063
EC	Dlo_007774.3	scaffold162	-	922389-922502
EC	Dlo_004646.1	scaffold1301	+	69965-70059
EC	Dlo_009234.2	scaffold1840	+	7841-8183
EC	Dlo_009234.2	scaffold1840	+	8210-8321
EC	Dlo_009234.2	scaffold1840	+	8353-8494
EC	Dlo_009234.2	scaffold1840	+	8583-8674
EC	Dlo_009234.2	scaffold1840	+	8821-9151
EC	Dlo_009234.2	scaffold1840	+	9301-9389
EC	Dlo_009234.2	scaffold1840	+	9518-9803
IcpEC	Dlo_000287.1	scaffold1	-	2959391-2959487
IcpEC	Dlo_000287.1	scaffold1	-	2959656-2959782
IcpEC	Dlo_000287.1	scaffold1	-	2959950-2960042
IcpEC	Dlo_000287.1	scaffold1	-	2960138-2960236
IcpEC	Dlo_000287.1	scaffold1	-	2960282-2960386
IcpEC	Dlo_000287.1	scaffold1	-	2960533-2960756
IcpEC	Dlo_000287.1	scaffold1	-	2960845-2960950
IcpEC	Dlo_000287.1	scaffold1	-	2960982-2961100
IcpEC	Dlo_000287.1	scaffold1	-	2961127-2961228
IcpEC	Dlo_000585.2	scaffold1	-	6822889-6823009
IcpEC	Dlo_030750.1	scaffold8	-	565190-566600
IcpEC	Dlo_007774.3	scaffold162	-	922389-922502
IcpEC	Dlo_014268.1	scaffold265	+	217449-217632
IcpEC	Dlo_014268.1	scaffold265	+	218183-218355
IcpEC	Dlo_014268.1	scaffold265	+	218430-218639
IcpEC	Dlo_014268.1	scaffold265	+	218691-218940
IcpEC	Dlo_014268.1	scaffold265	+	219018-219767
IcpEC	Dlo_024437.1	scaffold541	+	263652-265681
IcpEC	Dlo_024437.1	scaffold541	+	263652-265681
IcpEC	Dlo_004646.1	scaffold1301	+	69830-69955
IcpEC	Dlo_004646.1	scaffold1301	+	69965-70059
IcpEC	Dlo_009234.2	scaffold1840	+	7841-8183
IcpEC	Dlo_009234.2	scaffold1840	+	8210-8321
IcpEC	Dlo_009234.2	scaffold1840	+	8353-8494
IcpEC	Dlo_009234.2	scaffold1840	+	8583-8674
IcpEC	Dlo_009234.2	scaffold1840	+	8821-9151
IcpEC	Dlo_009234.2	scaffold1840	+	9301-9389
IcpEC	Dlo_009234.2	scaffold1840	+	9518-9803
GE	Dlo_000287.1	scaffold1	-	2959391-2959487
GE	Dlo_000287.1	scaffold1	-	2959656-2959782
GE	Dlo_000287.1	scaffold1	-	2959950-2960042
GE	Dlo_000287.1	scaffold1	-	2960138-2960236
GE	Dlo_000287.1	scaffold1	-	2960282-2960386
GE	Dlo_000287.1	scaffold1	-	2960533-2960756
GE	Dlo_000287.1	scaffold1	-	2960845-2960950
GE	Dlo_000287.1	scaffold1	-	2960982-2961100
GE	Dlo_000287.1	scaffold1	-	2961127-2961228
GE	Dlo_000585.2	scaffold1	-	6822889-6823009
GE	Dlo_030750.1	scaffold8	-	565190-566600
GE	Dlo_013069.1	scaffold24	+	1183846-1184093
GE	Dlo_021787.1	scaffold46	+	744629-745376
GE	Dlo_023666.1	scaffold52	+	783446-784097
GE	Dlo_028976.1	scaffold71	+	1002341-1002496
GE	Dlo_028976.1	scaffold71	+	1002542-1002632
GE	Dlo_028976.1	scaffold71	+	1002737-1002816
GE	Dlo_028976.1	scaffold71	+	1002954-1003030
GE	Dlo_028976.1	scaffold71	+	1003151-1003374
GE	Dlo_007774.3	scaffold162	-	922389-922502
GE	Dlo_014268.1	scaffold265	+	219018-219767
GE	Dlo_024437.1	scaffold541	+	263652-265681
GE	Dlo_009234.2	scaffold1840	+	7841-8183
GE	Dlo_009234.2	scaffold1840	+	8210-8321
GE	Dlo_009234.2	scaffold1840	+	8353-8494
GE	Dlo_009234.2	scaffold1840	+	8583-8674
GE	Dlo_009234.2	scaffold1840	+	8821-9151
GE	Dlo_009234.2	scaffold1840	+	9301-9389
GE	Dlo_009234.2	scaffold1840	+	9518-9803

## Sheet: SkippedExon
Table S5.4 The alternative splicing events (exon skipping) of the DlAP2/ERF superfamily detected in the NEC and embryogenic cultures of 'HHZ' cultivar.
Tissus	GeneID	chromsome	strand	constitutive exon	inclusive exon	constitutive exon
NEC	Dlo_028976.1	scaffold71	+	1002195-1002340	1002497-1002541	1002633-1002736
NEC	Dlo_007774.3	scaffold162	-	922285-922388	922503-922547	922765-922914
NEC	Dlo_015581.1	scaffold2900	-	3540-3643	3765-3809	4016-4161
NEC	Dlo_015581.1	scaffold2900	-	3058-3180	3312-3442	3540-3643
EC	Dlo_007774.3	scaffold162	-	922285-922388	922503-922547	922765-922914
IcpEC	Dlo_007774.3	scaffold162	-	922285-922388	922503-922547	922765-922914
IcpEC	Dlo_011527.1	scaffold215	+	125355-125437	125612-125620	125709-125771
IcpEC	Dlo_011527.1	scaffold215	+	125355-125437	125612-125620	125915-126003
IcpEC	Dlo_015581.1	scaffold2900	-	3540-3643	3765-3809	4016-4161
GE	Dlo_007774.3	scaffold162	-	922285-922388	922503-922547	922765-922914
GE	Dlo_007774.3	scaffold162	-	920583-920864	921667-921780,922068-922195,922285-922388,922503-922547	922765-922914
GE	Dlo_011527.1	scaffold215	+	125355-125437	125612-125620	125709-125771
GE	Dlo_011527.1	scaffold215	+	125355-125437	125612-125620	125915-126003
GE	Dlo_009234.2	scaffold1840	+	8675-8820	9152-9300,9390-9517,9804-9917	10720-11001
GE	Dlo_015581.1	scaffold2900	-	3540-3643	3765-3809	4016-4161
