# Supplementary material for: Genome-wide identification, molecular evolution, and expression analysis provide new insights into the APETALA2/ethylene responsive factor (AP2/ERF) superfamily in Dimocarpus longan Lour
Source: BMC Genomics. 2020 Jan 20;21:62. doi: 10.1186/s12864-020-6469-4 (PMC6971931; doi:10.1186/s12864-020-6469-4)
Supplement: Supplementary file 15 — Additional file 15: Table S10. Primers used in quantitative RT-PCR of DlAP2/ERF genes. [file 12864_2020_6469_MOESM15_ESM.xls]

## Sheet: A3SS
Table S6.1 The alternative splicing events(alternative 3' splice site acceptor) of the DlAP2/ERF superfamily detected in the EC under light quality treatments.
Tissus	GeneID	chromosome	strand	longExonStart_0base	longExonEnd	shortES	shortEE	flankingES	flankingEE
Blue	Dlo_000287.1	scaffold1	-	2959782	2959958	2959782	2959949	2960042	2960137
Blue	Dlo_030750.1	scaffold8	-	570570	570681	570570	570630	571998	572425
Blue	Dlo_023666.1	scaffold52	+	782810	783445	782816	783445	782563	782625
Blue	Dlo_009234.2	scaffold1840	+	9151	9300	9196	9300	8674	8820
Dark	Dlo_000287.1	scaffold1	-	2959782	2959958	2959782	2959949	2960042	2960137
Dark	Dlo_030750.1	scaffold8	-	570570	570681	570570	570630	571998	572425
Dark	Dlo_023666.1	scaffold52	+	782810	783445	782816	783445	782563	782625
Dark	Dlo_009234.2	scaffold1840	+	9151	9300	9196	9300	8674	8820
White	Dlo_000287.1	scaffold1	-	2959782	2959958	2959782	2959949	2960042	2960137
White	Dlo_030750.1	scaffold8	-	570570	570681	570570	570630	571998	572425
White	Dlo_023666.1	scaffold52	+	782810	783445	782816	783445	782563	782625

## Sheet: A5SS
Table S6.2 The alternative splicing events (5' splice site donor) of the DlAP2/ERF superfamily detected in the EC under quality treatments.
Tissus	GeneID
Blue	0
Dark	0
White	0

## Sheet: RetainedIntron
Table S6.3 The alternative splicing events (intron retention) of the DlAP2/ERF superfamily detected in the EC under light quality treatments.
Tissus	GeneID	chromosome	strand	riExonStart_0base	riExonEnd	upstreamES	upstreamEE	downstreamES	downstreamEE
Blue	Dlo_030750.1	scaffold8	-	570570	572425	570570	570630	571998	572425
Blue	Dlo_030750.1	scaffold8	-	570570	572425	570570	570681	571998	572425
Blue	Dlo_011527.1	scaffold215	+	127715	129605	127715	129057	129213	129605
Dark	Dlo_030750.1	scaffold8	-	570570	572425	570570	570630	571998	572425
Dark	Dlo_030750.1	scaffold8	-	570570	572425	570570	570681	571998	572425
White	Dlo_030750.1	scaffold8	-	570570	572425	570570	570630	571998	572425
White	Dlo_030750.1	scaffold8	-	570570	572425	570570	570681	571998	572425

## Sheet: SkippedExon
Table S6.4 The alternative splicing events (exon skipping) of the DlAP2/ERF superfamily detected in the EC under light quality treatments.
Tissus	GeneID	chromsome	strand	exonStart_0base	exonEnd	upstreamES	upstreamEE	downstreamES	downstreamEE
Blue	Dlo_030750.1	scaffold8	-	568585	568688	566600	566781	570236	570364
Blue	Dlo_028976.1	scaffold71	+	1002496	1002541	1002194	1002340	1002632	1002736
Blue	Dlo_007774.3	scaffold162	-	922502	922547	922284	922388	922764	922914
Blue	Dlo_018830.1	scaffold375	+	172570	172612	171461	171786	173237	174136
Blue	Dlo_009234.2	scaffold1840	+	9037	9082	8674	8820	9196	9300
Dark	Dlo_030750.1	scaffold8	-	570236	570364	568585	568688	570570	572425
Dark	Dlo_028976.1	scaffold71	+	1002496	1002541	1002194	1002340	1002632	1002736
Dark	Dlo_007774.3	scaffold162	-	922502	922547	922284	922388	922764	922914
Dark	Dlo_009234.2	scaffold1840	+	9037	9082	8674	8820	9196	9300
White	Dlo_023666.1	scaffold52	+	782563	782625	782388	782439	782816	783445
White	Dlo_007774.3	scaffold162	-	922502	922547	922284	922388	922764	922914
White	Dlo_009234.2	scaffold1840	+	9037	9082	8674	8820	9196	9300
