# Supplementary material for: Genome-wide identification, molecular evolution, and expression analysis provide new insights into the APETALA2/ethylene responsive factor (AP2/ERF) superfamily in Dimocarpus longan Lour
Source: BMC Genomics. 2020 Jan 20;21:62. doi: 10.1186/s12864-020-6469-4 (PMC6971931; doi:10.1186/s12864-020-6469-4)
Supplement: Supplementary file 16 — Additional file 16: Table S11. The information for each motif of DlAP2/ERFs. [file 12864_2020_6469_MOESM16_ESM.xls]

## Sheet: A3SS
Table S7.1 The alternative splicing events (alternative 3' splice site acceptor) of the DlAP2/ERF superfamily detected in the EC under hormone treatments.
	treatment	GeneID	chromosome	strand	longExonStart_0base	longExonEnd	shortES	shortEE	flankingES	flankingEE
1	2,4-D+KT1	Dlo_000287.1	scaffold1	-	2959782	2959958	2959782	2959949	2960042	2960137
	2,4-D+KT2	Dlo_000287.1	scaffold1	-	2959782	2959958	2959782	2959949	2960042	2960137
	2,4-D+KT3	Dlo_000287.1	scaffold1	-	2959782	2959958	2959782	2959949	2960042	2960137
2	2,4-D+KT1	Dlo_030750.1	scaffold8	-	570570	570681	570570	570630	571998	572410
	2,4-D+KT2	Dlo_030750.1	scaffold8	-	570570	570681	570570	570630	571998	572410
	2,4-D+KT3	Dlo_030750.1	scaffold8	-	570570	570681	570570	570630	571998	572410
3	2,4-D+KT1	Dlo_023666.1	scaffold52	+	782810	783445	782816	783445	782563	782625
	2,4-D+KT2	Dlo_023666.1	scaffold52	+	782810	783445	782816	783445	782563	782625
	2,4-D+KT3	Dlo_023666.1	scaffold52	+	782810	783445	782816	783445	782563	782625
1	2,4-D1	Dlo_000287.1	scaffold1	-	2959782	2959958	2959782	2959949	2960042	2960137
	2,4-D2	Dlo_000287.1	scaffold1	-	2959782	2959958	2959782	2959949	2960042	2960137
	2,4-D3	Dlo_000287.1	scaffold1	-	2959782	2959958	2959782	2959949	2960042	2960137
2	2,4-D1	Dlo_030750.1	scaffold8	-	570570	570681	570570	570630	571998	572410
	2,4-D2	Dlo_030750.1	scaffold8	-	570570	570681	570570	570630	571998	572410
	2,4-D3	Dlo_030750.1	scaffold8	-	570570	570681	570570	570630	571998	572410
3	2,4-D1	Dlo_023666.1	scaffold52	+	782810	783445	782816	783445	782563	782625
	2,4-D2	Dlo_023666.1	scaffold52	+	782810	783445	782816	783445	782563	782625
	2,4-D3	Dlo_023666.1	scaffold52	+	782810	783445	782816	783445	782563	782625
1	KT1	Dlo_000287.1	scaffold1	-	2959782	2959958	2959782	2959949	2960042	2960137
	KT2	Dlo_000287.1	scaffold1	-	2959782	2959958	2959782	2959949	2960042	2960137
	KT3	Dlo_000287.1	scaffold1	-	2959782	2959958	2959782	2959949	2960042	2960137
2	KT1	Dlo_030750.1	scaffold8	-	570570	570681	570570	570630	571998	572410
	KT2	Dlo_030750.1	scaffold8	-	570570	570681	570570	570630	571998	572410
	KT3	Dlo_030750.1	scaffold8	-	570570	570681	570570	570630	571998	572410
3	KT1	Dlo_023666.1	scaffold52	+	782810	783445	782816	783445	782563	782625
	KT2	Dlo_023666.1	scaffold52	+	782810	783445	782816	783445	782563	782625
	KT3	Dlo_023666.1	scaffold52	+	782810	783445	782816	783445	782563	782625
1	MS1	Dlo_000287.1	scaffold1	-	2959782	2959958	2959782	2959949	2960042	2960137
	MS2	Dlo_000287.1	scaffold1	-	2959782	2959958	2959782	2959949	2960042	2960137
	MS3	Dlo_000287.1	scaffold1	-	2959782	2959958	2959782	2959949	2960042	2960137
2	MS1	Dlo_030750.1	scaffold8	-	570570	570681	570570	570630	571998	572410
	MS2	Dlo_030750.1	scaffold8	-	570570	570681	570570	570630	571998	572410
	MS3	Dlo_030750.1	scaffold8	-	570570	570681	570570	570630	571998	572410
3	MS1	Dlo_023666.1	scaffold52	+	782810	783445	782816	783445	782563	782625
	MS2	Dlo_023666.1	scaffold52	+	782810	783445	782816	783445	782563	782625
	MS3	Dlo_023666.1	scaffold52	+	782810	783445	782816	783445	782563	782625

## Sheet: A5SS
Table S7.2 The alternative splicing events (5' splice site donor) of the DlAP2/ERF superfamily detected in the EC under hormone treatments.
	treatment	GeneID	chromosome	strand	longExonStart_0base	longExonEnd	shortES	shortEE	flankingES	flankingEE
1	2,4-D+KT1	Dlo_018830.1	scaffold375	+	173237	174182	173237	174178	174279	175793
	2,4-D+KT2	Dlo_018830.1	scaffold375	+	173237	174182	173237	174178	174279	175793
	2,4-D+KT3	Dlo_018830.1	scaffold375	+	173237	174182	173237	174178	174279	175793
2	2,4-D+KT2	Dlo_015581.1	scaffold2900	-	2904	3180	3057	3180	2007	2555
	2,4-D+KT3	Dlo_015581.1	scaffold2900	-	2904	3180	3057	3180	2007	2555
3	2,4-D+KT1	Dlo_015581.1	scaffold2900	-	3764	4161	4015	4161	3539	3643
	2,4-D+KT2	Dlo_015581.1	scaffold2900	-	3764	4161	4015	4161	3539	3643
	2,4-D+KT3	Dlo_015581.1	scaffold2900	-	3764	4161	4015	4161	3539	3643
1	2,4-D1	Dlo_018830.1	scaffold375	+	173237	174182	173237	174178	174279	175793
	2,4-D2	Dlo_018830.1	scaffold375	+	173237	174182	173237	174178	174279	175793
	2,4-D3	Dlo_018830.1	scaffold375	+	173237	174182	173237	174178	174279	175793
2	2,4-D2	Dlo_015581.1	scaffold2900	-	2904	3180	3057	3180	2007	2555
	2,4-D3	Dlo_015581.1	scaffold2900	-	2904	3180	3057	3180	2007	2555
3	2,4-D1	Dlo_015581.1	scaffold2900	-	3764	4161	4015	4161	3539	3643
	2,4-D3	Dlo_015581.1	scaffold2900	-	3764	4161	4015	4161	3539	3643
1	KT1	Dlo_018830.1	scaffold375	+	173237	174182	173237	174178	174279	175793
	KT2	Dlo_018830.1	scaffold375	+	173237	174182	173237	174178	174279	175793
	KT3	Dlo_018830.1	scaffold375	+	173237	174182	173237	174178	174279	175793
2	KT2	Dlo_015581.1	scaffold2900	-	2904	3180	3057	3180	2007	2555
	KT3	Dlo_015581.1	scaffold2900	-	2904	3180	3057	3180	2007	2555
3	KT1	Dlo_015581.1	scaffold2900	-	3764	4161	4015	4161	3539	3643
	KT2	Dlo_015581.1	scaffold2900	-	3764	4161	4015	4161	3539	3643
	KT3	Dlo_015581.1	scaffold2900	-	3764	4161	4015	4161	3539	3643
1	MS1	Dlo_018830.1	scaffold375	+	173237	174182	173237	174178	174279	175793
	MS2	Dlo_018830.1	scaffold375	+	173237	174182	173237	174178	174279	175793
	MS3	Dlo_018830.1	scaffold375	+	173237	174182	173237	174178	174279	175793
2	MS2	Dlo_015581.1	scaffold2900	-	2904	3180	3057	3180	2007	2555
	MS3	Dlo_015581.1	scaffold2900	-	2904	3180	3057	3180	2007	2555
3	MS1	Dlo_015581.1	scaffold2900	-	3764	4161	4015	4161	3539	3643
	MS2	Dlo_015581.1	scaffold2900	-	3764	4161	4015	4161	3539	3643
	MS3	Dlo_015581.1	scaffold2900	-	3764	4161	4015	4161	3539	3643

## Sheet: RetainedIntron
Table S7.3 The alternative splicing events (intron retention) of the DlAP2/ERF superfamily detected in the EC under hormone treatments.
	treatment	GeneID	chromosome	strand	riExonStart_0base	riExonEnd	upstreamES	upstreamEE	downstreamES	downstreamEE
1	2,4-D+KT1	Dlo_001192.1	scaffold104	+	37949	39180	37949	38509	39049	39180
	2,4-D+KT2	Dlo_001192.1	scaffold104	+	37949	39180	37949	38509	39049	39180
	2,4-D+KT3	Dlo_001192.1	scaffold104	+	37949	39180	37949	38509	39049	39180
2	2,4-D+KT1	Dlo_011527.1	scaffold215	+	127715	129445	127715	129057	129213	129445
	2,4-D+KT3	Dlo_011527.1	scaffold215	+	127715	129445	127715	129057	129213	129445
3	2,4-D+KT1	Dlo_004646.1	scaffold1301	+	66281	66916	66281	66510	66794	66916
	2,4-D+KT2	Dlo_004646.1	scaffold1301	+	66281	66916	66281	66510	66794	66916
	2,4-D+KT3	Dlo_004646.1	scaffold1301	+	66281	66916	66281	66510	66794	66916
4	2,4-D+KT2	Dlo_015581.1	scaffold2900	-	2007	3180	2007	2555	2904	3180
	2,4-D+KT3	Dlo_015581.1	scaffold2900	-	2007	3180	2007	2555	2904	3180
5	2,4-D+KT1	Dlo_015581.1	scaffold2900	-	2007	3180	2007	2555	3057	3180
	2,4-D+KT2	Dlo_015581.1	scaffold2900	-	2007	3180	2007	2555	3057	3180
	2,4-D+KT3	Dlo_015581.1	scaffold2900	-	2007	3180	2007	2555	3057	3180
6	2,4-D+KT1	Dlo_015581.1	scaffold2900	-	3764	4161	3764	3809	4015	4161
	2,4-D+KT2	Dlo_015581.1	scaffold2900	-	3764	4161	3764	3809	4015	4161
	2,4-D+KT3	Dlo_015581.1	scaffold2900	-	3764	4161	3764	3809	4015	4161
1	2,4-D1	Dlo_001192.1	scaffold104	+	37949	39180	37949	38509	39049	39180
	2,4-D2	Dlo_001192.1	scaffold104	+	37949	39180	37949	38509	39049	39180
	2,4-D3	Dlo_001192.1	scaffold104	+	37949	39180	37949	38509	39049	39180
2	2,4-D1	Dlo_004646.1	scaffold1301	+	66281	66916	66281	66510	66794	66916
	2,4-D2	Dlo_004646.1	scaffold1301	+	66281	66916	66281	66510	66794	66916
	2,4-D3	Dlo_004646.1	scaffold1301	+	66281	66916	66281	66510	66794	66916
3	2,4-D2	Dlo_015581.1	scaffold2900	-	2007	3180	2007	2555	2904	3180
	2,4-D3	Dlo_015581.1	scaffold2900	-	2007	3180	2007	2555	2904	3180
4	2,4-D1	Dlo_015581.1	scaffold2900	-	2007	3180	2007	2555	3057	3180
	2,4-D2	Dlo_015581.1	scaffold2900	-	2007	3180	2007	2555	3057	3180
	2,4-D3	Dlo_015581.1	scaffold2900	-	2007	3180	2007	2555	3057	3180
5	2,4-D1	Dlo_015581.1	scaffold2900	-	3764	4161	3764	3809	4015	4161
	2,4-D2	Dlo_015581.1	scaffold2900	-	3764	4161	3764	3809	4015	4161
1	KT1	Dlo_001192.1	scaffold104	+	37949	39180	37949	38509	39049	39180
	KT2	Dlo_001192.1	scaffold104	+	37949	39180	37949	38509	39049	39180
	KT3	Dlo_001192.1	scaffold104	+	37949	39180	37949	38509	39049	39180
2	KT1	Dlo_004646.1	scaffold1301	+	66281	66916	66281	66510	66794	66916
	KT2	Dlo_004646.1	scaffold1301	+	66281	66916	66281	66510	66794	66916
	KT3	Dlo_004646.1	scaffold1301	+	66281	66916	66281	66510	66794	66916
3	KT2	Dlo_015581.1	scaffold2900	-	2007	3180	2007	2555	2904	3180
	KT3	Dlo_015581.1	scaffold2900	-	2007	3180	2007	2555	2904	3180
4	KT1	Dlo_015581.1	scaffold2900	-	2007	3180	2007	2555	3057	3180
	KT2	Dlo_015581.1	scaffold2900	-	2007	3180	2007	2555	3057	3180
	KT3	Dlo_015581.1	scaffold2900	-	2007	3180	2007	2555	3057	3180
5	KT2	Dlo_015581.1	scaffold2900	-	3764	4161	3764	3809	4015	4161
	KT3	Dlo_015581.1	scaffold2900	-	3764	4161	3764	3809	4015	4161
1	MS1	Dlo_001192.1	scaffold104	+	37949	39180	37949	38509	39049	39180
	MS2	Dlo_001192.1	scaffold104	+	37949	39180	37949	38509	39049	39180
	MS3	Dlo_001192.1	scaffold104	+	37949	39180	37949	38509	39049	39180
2	MS1	Dlo_004646.1	scaffold1301	+	66281	66916	66281	66510	66794	66916
	MS2	Dlo_004646.1	scaffold1301	+	66281	66916	66281	66510	66794	66916
	MS3	Dlo_004646.1	scaffold1301	+	66281	66916	66281	66510	66794	66916
3	MS2	Dlo_015581.1	scaffold2900	-	2007	3180	2007	2555	2904	3180
	MS3	Dlo_015581.1	scaffold2900	-	2007	3180	2007	2555	2904	3180
4	MS1	Dlo_015581.1	scaffold2900	-	2007	3180	2007	2555	3057	3180
	MS2	Dlo_015581.1	scaffold2900	-	2007	3180	2007	2555	3057	3180
	MS3	Dlo_015581.1	scaffold2900	-	2007	3180	2007	2555	3057	3180
5	MS1	Dlo_015581.1	scaffold2900	-	3764	4161	3764	3809	4015	4161
	MS2	Dlo_015581.1	scaffold2900	-	3764	4161	3764	3809	4015	4161
	MS3	Dlo_015581.1	scaffold2900	-	3764	4161	3764	3809	4015	4161

## Sheet: SkippedExon
Table S7.4 The alternative splicing events (exon skipping) of the DlAP2/ERF superfamily detected in the EC under hormone treatments.
	treatment	GeneID	gene	chromsome	exonStart_0base	exonEnd	upstreamES	upstreamEE	downstreamES	downstreamEE
1	2,4-D+KT1	Dlo_030750.1	scaffold8	-	571135	571233	570570	570681	571998	572371
	2,4-D+KT3	Dlo_030750.1	scaffold8	-	571135	571233	570570	570681	571998	572371
2	2,4-D+KT1	Dlo_007774.3	scaffold162	-	922502	922547	922284	922388	922764	922914
	2,4-D+KT2	Dlo_007774.3	scaffold162	-	922502	922547	922284	922388	922764	922914
	2,4-D+KT3	Dlo_007774.3	scaffold162	-	922502	922547	922284	922388	922764	922914
3	2,4-D+KT1	Dlo_009234.2	scaffold1840	+	9037	9082	8674	8820	9196	9300
	2,4-D+KT2	Dlo_009234.2	scaffold1840	+	9037	9082	8674	8820	9196	9300
	2,4-D+KT3	Dlo_009234.2	scaffold1840	+	9037	9082	8674	8820	9196	9300
4	2,4-D+KT1	Dlo_015581.1	scaffold2900	-	3764	3809	3539	3643	4015	4161
	2,4-D+KT2	Dlo_015581.1	scaffold2900	-	3764	3809	3539	3643	4015	4161
	2,4-D+KT3	Dlo_015581.1	scaffold2900	-	3764	3809	3539	3643	4015	4161
1	2,4-D1	Dlo_030750.1	scaffold8	-	571135	571233	570570	570681	571998	572371
	2,4-D2	Dlo_030750.1	scaffold8	-	571135	571233	570570	570681	571998	572371
	2,4-D3	Dlo_030750.1	scaffold8	-	571135	571233	570570	570681	571998	572371
2	2,4-D1	Dlo_007774.3	scaffold162	-	922502	922547	922284	922388	922764	922914
	2,4-D2	Dlo_007774.3	scaffold162	-	922502	922547	922284	922388	922764	922914
	2,4-D3	Dlo_007774.3	scaffold162	-	922502	922547	922284	922388	922764	922914
3	2,4-D1	Dlo_009234.2	scaffold1840	+	9037	9082	8674	8820	9196	9300
	2,4-D2	Dlo_009234.2	scaffold1840	+	9037	9082	8674	8820	9196	9300
	2,4-D3	Dlo_009234.2	scaffold1840	+	9037	9082	8674	8820	9196	9300
4	2,4-D1	Dlo_015581.1	scaffold2900	-	3764	3809	3539	3643	4015	4161
	2,4-D2	Dlo_015581.1	scaffold2900	-	3764	3809	3539	3643	4015	4161
	2,4-D3	Dlo_015581.1	scaffold2900	-	3764	3809	3539	3643	4015	4161
1	KT1	Dlo_030750.1	scaffold8	-	571135	571233	570570	570681	571998	572371
	KT2	Dlo_030750.1	scaffold8	-	571135	571233	570570	570681	571998	572371
2	KT1	Dlo_007774.3	scaffold162	-	922502	922547	922284	922388	922764	922914
	KT2	Dlo_007774.3	scaffold162	-	922502	922547	922284	922388	922764	922914
	KT3	Dlo_007774.3	scaffold162	-	922502	922547	922284	922388	922764	922914
3	KT1	Dlo_009234.2	scaffold1840	+	9037	9082	8674	8820	9196	9300
	KT2	Dlo_009234.2	scaffold1840	+	9037	9082	8674	8820	9196	9300
	KT3	Dlo_009234.2	scaffold1840	+	9037	9082	8674	8820	9196	9300
4	KT2	Dlo_015581.1	scaffold2900	-	3764	3809	3539	3643	4015	4161
	KT3	Dlo_015581.1	scaffold2900	-	3764	3809	3539	3643	4015	4161
	MS2	Dlo_030750.1	scaffold8	-	568585	568688	566600	566781	570236	570364
1	MS1	Dlo_030750.1	scaffold8	-	571135	571233	570570	570681	571998	572371
	MS2	Dlo_030750.1	scaffold8	-	571135	571233	570570	570681	571998	572371
	MS3	Dlo_030750.1	scaffold8	-	571135	571233	570570	570681	571998	572371
2	MS1	Dlo_007774.3	scaffold162	-	922502	922547	922284	922388	922764	922914
	MS2	Dlo_007774.3	scaffold162	-	922502	922547	922284	922388	922764	922914
	MS3	Dlo_007774.3	scaffold162	-	922502	922547	922284	922388	922764	922914
3	MS1	Dlo_009234.2	scaffold1840	+	9037	9082	8674	8820	9196	9300
	MS2	Dlo_009234.2	scaffold1840	+	9037	9082	8674	8820	9196	9300
	MS3	Dlo_009234.2	scaffold1840	+	9037	9082	8674	8820	9196	9300
4	MS1	Dlo_015581.1	scaffold2900	-	3764	3809	3539	3643	4015	4161
	MS2	Dlo_015581.1	scaffold2900	-	3764	3809	3539	3643	4015	4161
	MS3	Dlo_015581.1	scaffold2900	-	3764	3809	3539	3643	4015	4161
